# Supplementary material for: Alpha-synuclein stepwise aggregation reveals features of an early onset mutation in Parkinson’s disease
Source: Commun Biol. 2019 Oct 11;2:374. doi: 10.1038/s42003-019-0598-9 (PMC6789109; doi:10.1038/s42003-019-0598-9)
Supplement: Supplementary file 3 — Supplementary Data 1 [file 42003_2019_598_MOESM3_ESM.xlsx]

## Sheet: Fig1a-d
Time	Relative ThT	Relative ThT	Relative ThT	Relative ThT	Time	Relative ThT	Relative ThT	Relative ThT	Relative ThT	Time	Relative ThT	Relative ThT	Relative ThT	Relative ThT	Time	Relative ThT	Relative ThT	Relative ThT	Relative ThT
h	a.u.	a.u.	a.u.	a.u.	h	a.u.	a.u.	a.u.	a.u.	h	a.u.	a.u.	a.u.	a.u.	h	a.u.	a.u.	a.u.	a.u.
	WT no NaCl	WT 1mM NaCl	WT 10mM NaCl	WT 100mM NaCl		A30P no NaCl	A30P 1mM NaCl	A30P 10mM NaCl	A30P 100mM NaCl		E46K no NaCl	E46K 1mM NaCl	E46K 10mM NaCl	E46K 100mM NaCl		A53T no NaCl	A53T 1mM NaCl	A53T 10mM NaCl	A53T 100mM NaCl
0.06667	0.02981	0.0267	0.0387	0.00962	0.13333	0.01169	0.01307	0.00562	0.00869	0	0.02901	0.01766	0.01563	0.01541	0.06667	0.01245	-0.00378	0.02813	0.01268
0.13333	0.01602	0.01595	0.00373	0.00124	0.2	0.01857	0.00167	0.000706249	0.00159	0.06667	0.00026309	0.00317	0.00105	0.000739573	0.13333	-0.00347	-0.00409	-0.000253697	0
0.2	0.02311	0.01572	0.00536	0.00343	0.26667	0.01153	0.00499	0.000481616	0.00175	0.13333	0.01569	0.0052	0.00273	-0.000415534	0.2	-0.01662	-0.00402	0.000748577	-0.000191368
0.26667	0.01283	0.01928	0.02117	0.000660556	0.33333	0.01923	0.000217745	-0.0019	0.000452926	0.2	0.01306	0.00966	-0.00026562	0.000630711	0.26667	0.00793	-0.00423	-0.00146	-0.001
0.33333	0.02544	0.00521	0.01761	0.00129	0.4	0.02304	-0.00287	-0.00179	0.000393535	0.26667	0.01472	0.01006	0.00268	0.00313	0.33333	-0.00872	-0.00567	-0.00069245	-0.000884583
0.4	0.01803	0.00263	0.01061	0.00319	0.46667	0.00451	-0.00161	-0.00207	-0.000410266	0.33333	0.02592	0.00944	0.00193	-2.83998e-05	0.4	0.00358	-0.00616	-0.00173	-0.00102
0.46667	0.02558	0.00208	-0.00125	0.00177	0.53333	0.00116	0.0146	-0.00202	0.000446927	0.4	0.01685	0.00906	0.00292	0.00198	0.46667	-0.00588	-0.00565	-0.00196	-0.000384689
0.53333	0.00197	0.00836	0.00296	0.000598188	0.6	0.01285	-0.0015	-0.00226	-0.00038743	0.46667	0.02096	0.00958	0.00246	0.00496	0.53333	-0.00146	-0.00725	0.000199671	-0.000417623
0.6	0.01253	0.01754	-0.0017	0.00191	0.66667	0.00241	0.000923945	-0.00112	-0.000104332	0.53333	0.02715	0.00783	0.000677713	0.00235	0.6	0.00606	-0.0039	-0.00121	-0.000421687
0.66667	0.0113	0.01692	0.00132	0.00291	0.73333	0.00662	-0.00158	-0.00172	0.000252849	0.6	0.02549	0.00719	0.00157	0.0038	0.66667	0.000927429	-0.00681	0.000217533	-0.000339492
0.73333	0.01604	0.00948	0.00541	0.000238582	0.8	0.00641	-1.71675e-05	-0.000388534	0.000389435	0.66667	0.02626	0.01207	0.00247	0.00203	0.73333	-0.00123	-0.00835	-0.00152	-9.79572e-05
0.8	0.00901	0.00527	0.01375	-0.000759438	0.86667	0.00427	-0.000798951	-0.000235801	0.000480296	0.73333	0.02511	0.01073	0.00201	0.00498	0.8	0.00174	0.00065267	-0.00131	-5.91563e-05
0.86667	0.0192	0.016	0.00573	0.000806603	0.93333	0.00379	-0.000689108	0.000757493	0.00055296	0.8	0.0199	0.00966	0.00152	0.00334	0.86667	0.000276215	-0.00443	0.000191393	-0.00013727
0.93333	0.02525	0.01577	0.00659	0.000525799	1	0.01283	-0.000332663	0.00236	0.000791668	0.86667	0.02409	0.01105	0.000712525	0.00346	0.93333	-0.00459	-0.00712	-0.000675196	0.000266802
1	0.01227	0.02388	0.02218	-0.000303512	1.06667	-0.000257138	-0.000276838	0.00101	0.000682904	0.93333	0.01496	0.00772	0.000889486	0.0034	1	0.00902	-0.00369	-0.00248	-3.4568e-05
1.06667	0.02127	0.00564	0.00693	0.00144	1.13333	0.00914	0.00105	-3.46093e-05	0.00128	1	0.0194	0.0078	-5.08131e-05	0.00449	1.06667	0.01454	9.40686e-05	0.000446011	0.000125761
1.13333	0.01144	0.02167	1.63811e-05	0.00187	1.2	0.00672	0.00243	0.000605767	0.000955294	1.06667	0.01849	0.00664	0.000874885	0.00299	1.13333	-0.00202	0.00010751	0.001	0.00068543
1.2	0.01763	0.01606	0.01123	-9.08241e-05	1.26667	0.00801	0.00328	0.0012	0.000828899	1.13333	0.01347	0.00667	0.00317	0.00552	1.2	0.00898	0.00158	-4.94675e-05	0.000862507
1.26667	0.02351	0.0076	0.00319	0.00383	1.33333	0.01227	0.00445	0.00266	0.000991681	1.2	0.01606	0.00801	0.00253	0.00547	1.26667	-0.00023864	-0.00537	4.24267e-05	0.00135
1.33333	0.01543	0.01659	0.00673	0.00129	1.4	0.01	0.00443	0.00171	0.000937165	1.26667	0.00635	0.00582	0.00478	0.00476	1.33333	0.00514	-0.00644	0.000790344	0.00119
1.4	0.02194	0.00913	0.00211	0.00247	1.46667	0.00868	0.00468	0.00102	0.000963498	1.33333	0.00641	0.00547	0.00475	0.00404	1.4	0.00505	-0.00102	-0.000870303	0.00107
1.46667	0.01862	0.01772	0.00565	-0.000256387	1.53333	0.01957	0.00498	0.00212	0.000917131	1.4	0.00896	0.00403	0.00553	0.00258	1.46667	0.00897	-0.00271	0.00012673	0.00177
1.53333	0.01394	0.02645	0.00258	0.0012	1.6	0.03225	0.00703	0.00288	0.00107	1.46667	0.01213	0.00821	0.00874	0.00174	1.53333	0.00618	0.00174	0.00103	0.00279
1.6	0.00983	0.02071	0.00211	0.00213	1.66667	0.01542	0.00604	0.00292	0.00159	1.53333	0.01483	0.0064	0.01068	0.0076	1.6	0.0099	0.00546	0.00133	0.00442
1.66667	0.02489	0.0358	0.00108	0.00197	1.73333	0.01469	0.00881	0.00326	0.00114	1.6	0.0183	0.00827	0.012	0.00219	1.66667	0.00237	0.00285	0.00396	0.00572
1.73333	0.02672	0.02158	0.00376	0.00102	1.8	0.01461	0.00836	0.00539	0.00116	1.66667	0.02865	0.01219	0.01669	0.00337	1.73333	0.00356	0.0031	0.0017	0.0074
1.8	0.03937	0.0146	0.000601396	0.00224	1.86667	0.02581	0.0115	0.00717	0.00119	1.73333	0.03574	0.01703	0.01964	0.003	1.8	0.01254	0.003	0.0033	0.00972
1.86667	0.02565	0.01452	0.00181	0.00254	1.93333	0.03795	0.00784	0.00706	0.0011	1.8	0.04382	0.01846	0.02308	0.00256	1.86667	0.02009	0.00409	0.00292	0.0124
1.93333	0.01807	0.02374	0.0039	0.00274	2	0.03064	0.01039	0.00785	0.00103	1.86667	0.05808	0.02668	0.0279	0.00454	1.93333	0.00567	0.00251	0.00365	0.01577
2	0.02258	0.03706	-0.000274033	0.000744194	2.06667	0.04841	0.0107	0.00884	0.00175	1.93333	0.07118	0.03313	0.0329	0.00481	2	0.00893	0.00604	0.00428	0.02366
2.06667	0.02575	0.01166	0.00815	0.00345	2.13333	0.04902	0.01988	0.01067	0.0014	2	0.08185	0.03842	0.03588	0.00379	2.06667	0.01658	0.00139	0.00368	0.02412
2.13333	0.02668	0.02574	0.01398	0.00291	2.26667	0.07417	0.0129	0.01058	0.00137	2.2	0.12454	0.04688	0.0416	0.00291	2.13333	0.01891	0.00796	0.0039	0.03361
2.2	0.0347	0.01469	0.00631	0.00179	2.33333	0.07416	0.01986	0.01053	0.00149	2.26667	0.14093	0.05431	0.04579	0.00487	2.2	0.02115	0.0119	0.00424	0.04056
2.26667	0.01941	0.00997	-0.00241	0.00202	2.4	0.0844	0.02201	0.01581	0.00153	2.33333	0.1528	0.06189	0.05188	0.00382	2.26667	0.02774	0.01276	0.00578	0.04913
2.33333	0.01687	0.02126	0.01056	0.00193	2.53333	0.07336	0.03585	0.01446	0.00196	2.4	0.16836	0.0698	0.05659	0.00294	2.33333	0.02657	-0.00101	0.00548	0.05515
2.4	0.03632	0.02314	0.00916	0.00131	2.6	0.10121	0.02994	0.01426	0.00206	2.46667	0.18365	0.07918	0.06109	0.00305	2.4	0.00927	0.00946	0.0067	0.06654
2.46667	0.02394	0.02081	0.00317	0.00185	2.66667	0.09063	0.04513	0.03137	0.00214	2.53333	0.19728	0.08684	0.06728	0.00518	2.46667	0.02425	0.01133	0.00668	0.08097
2.53333	0.02802	0.02357	0.00537	0.0029	2.73333	0.0837	0.05133	0.02492	0.00223	2.6	0.21066	0.09612	0.07209	0.00344	2.53333	0.03548	0.01439	0.01051	0.09295
2.6	0.01059	0.03213	0.00583	0.00304	2.8	0.11502	0.05091	0.02503	0.0023	2.66667	0.22301	0.10406	0.07746	0.00473	2.6	0.03279	0.01506	0.00839	0.10521
2.66667	0.02455	0.02162	0.0049	0.00125	2.86667	0.09708	0.05679	0.03403	0.00263	2.73333	0.23743	0.1121	0.08408	0.00527	2.66667	0.02355	0.00943	0.00988	0.1215
2.73333	0.01852	0.02809	0.00885	0.00244	3	0.14691	0.05995	0.03363	0.00232	2.8	0.24904	0.11962	0.08943	0.00495	2.73333	0.04076	0.01419	0.01068	0.13738
2.8	0.03812	0.0211	0.000190518	0.00282	3.13333	0.1667	0.07253	0.03515	0.00227	2.86667	0.25683	0.12842	0.09369	0.00419	2.8	0.03946	0.01754	0.01132	0.17486
2.86667	0.02832	0.01911	0.01179	0.00238	3.2	0.16979	0.10083	0.04352	0.00232	2.93333	0.2679	0.13427	0.10003	0.00724	2.86667	0.02898	0.02249	0.01369	0.1974
2.93333	0.0401	0.02014	0.00557	0.0013	3.4	0.19823	0.08272	0.0496	0.00271	3	0.27437	0.13904	0.10479	0.00741	2.93333	0.03245	0.01449	0.01557	0.24223
3	0.00781	0.02722	0.01024	0.00167	3.46667	0.21144	0.09907	0.04706	0.00221	3.06667	0.2825	0.14849	0.1097	0.00792	3	0.03353	0.01831	0.01502	0.33782
3.06667	0.02581	0.01582	0.01105	0.00113	3.53333	0.21933	0.11376	0.057	0.00291	3.13333	0.29051	0.15113	0.11503	0.00827	3.06667	0.02417	0.01216	0.01595	0.34057
3.13333	0.02866	0.0118	0.01826	0.00129	3.6	0.2072	0.11141	0.07903	0.00239	3.2	0.29869	0.16018	0.11938	0.00962	3.13333	0.03776	0.01912	0.02	0.41336
3.2	0.03348	0.01064	0.01419	0.0021	3.86667	0.27358	0.1169	0.08575	0.00236	3.26667	0.30469	0.16491	0.12424	0.0102	3.2	0.03577	0.02037	0.02097	0.53812
3.26667	0.0297	0.02534	0.00266	0.00477	4	0.28747	0.15137	0.08789	0.0032	3.33333	0.30896	0.17141	0.12878	0.01329	3.26667	0.04463	0.02414	0.02257	0.64947
3.33333	0.03906	0.01537	0.00685	0.00278	4.06667	0.28613	0.20904	0.09148	0.00288	3.4	0.31822	0.17605	0.13189	0.01315	3.33333	0.04504	0.02946	0.02033	0.66511
3.4	0.04202	0.04791	0.00805	0.00297	4.13333	0.30773	0.19221	0.1063	0.00378	3.46667	0.31408	0.18147	0.13595	0.01759	3.4	0.03469	0.02912	0.02098	0.73026
3.46667	0.04462	0.02095	0.01097	0.00263	4.2	0.3116	0.20247	0.12895	0.00475	3.53333	0.32301	0.18121	0.1415	0.01894	3.46667	0.05282	0.02981	0.0229	0.80161
3.53333	0.0413	0.03405	0.01292	0.00333	4.33333	0.32059	0.21352	0.1292	0.00368	3.6	0.32992	0.18229	0.14183	0.02376	3.53333	0.04696	0.03094	0.02854	0.82669
3.6	0.02731	0.02026	0.00891	0.003	4.46667	0.34466	0.24113	0.14436	0.00402	3.66667	0.33198	0.19251	0.14832	0.02802	3.6	0.05119	0.02626	0.02855	0.87897
3.66667	0.03524	0.04401	0.00673	0.00213	4.53333	0.37158	0.25082	0.1584	0.00396	3.73333	0.33063	0.19505	0.15242	0.03351	3.66667	0.04905	0.04014	0.02864	0.98806
3.73333	0.03589	0.02345	0.00527	0.00265	4.6	0.35743	0.25497	0.17826	0.00335	3.8	0.33665	0.19636	0.15456	0.03621	3.73333	0.03339	0.03301	0.03028	1.00677
3.8	0.03306	0.03035	0.00758	0.00375	4.66667	0.36279	0.28535	0.17867	0.0034	3.86667	0.34044	0.19809	0.1587	0.04014	3.8	0.05668	0.03533	0.03306	1.03857
3.86667	0.03151	0.02354	0.01239	0.00312	4.73333	0.37017	0.27547	0.18698	0.00378	3.93333	0.34721	0.2039	0.16248	0.04891	3.86667	0.05671	0.03578	0.03558	1.08696
3.93333	0.04084	0.02591	0.00206	0.00244	4.93333	0.42298	0.28871	0.20497	0.00601	4	0.34375	0.21054	0.1651	0.05493	3.93333	0.07307	0.04078	0.0333	1.08744
4	0.0487	0.037	0.00489	0.00312	5	0.42757	0.29008	0.21631	0.00614	4.06667	0.34917	0.21331	0.16602	0.06138	4	0.0697	0.03986	0.03799	1.09447
4.06667	0.04359	0.02306	0.00938	0.00238	5.06667	0.42362	0.30608	0.22147	0.0046	4.13333	0.35164	0.21512	0.16934	0.06766	4.06667	0.05359	0.04872	0.03892	1.09301
4.13333	0.05471	0.03163	0.00783	0.00562	5.2	0.44644	0.32302	0.23192	0.00627	4.2	0.35717	0.21753	0.16835	0.07316	4.13333	0.08596	0.04705	0.0396	1.10666
4.2	0.03368	0.04584	0.00974	0.00154	5.26667	0.45073	0.32183	0.23779	0.00657	4.26667	0.35415	0.21458	0.17465	0.08111	4.2	0.04068	0.04279	0.04165	1.12427
4.26667	0.04571	0.03265	0.0051	0.00509	5.33333	0.43957	0.32956	0.24915	0.00658	4.33333	0.35475	0.22404	0.17519	0.09308	4.26667	0.06926	0.04967	0.04492	1.12207
4.33333	0.03285	0.03182	0.02058	0.00201	5.4	0.44889	0.33358	0.24818	0.00778	4.4	0.35886	0.22413	0.18106	0.10128	4.33333	0.06752	0.05014	0.04387	1.12815
4.4	0.05413	0.0237	0.00461	0.00254	5.46667	0.46255	0.33696	0.25659	0.00847	4.46667	0.36673	0.21634	0.18076	0.11992	4.4	0.0791	0.04791	0.04834	1.11366
4.53333	0.04478	0.03752	0.00474	0.00189	5.53333	0.47386	0.33617	0.2632	0.00863	4.53333	0.36328	0.23249	0.18581	0.12096	4.46667	0.07042	0.04972	0.05345	1.10372
4.6	0.07026	0.04277	0.02119	0.00143	5.6	0.47459	0.33896	0.26774	0.00927	4.6	0.36473	0.23411	0.1882	0.12933	4.53333	0.067	0.0521	0.05371	1.12405
4.66667	0.06669	0.02194	0.01775	0.00181	5.66667	0.47071	0.33875	0.27227	0.01407	4.66667	0.36306	0.23402	0.18818	0.13812	4.6	0.072	0.05518	0.05304	1.16231
4.73333	0.04964	0.03865	0.01127	0.00236	5.73333	0.48942	0.34891	0.27717	0.01623	4.73333	0.37481	0.23482	0.18927	0.14871	4.66667	0.08573	0.06622	0.05278	1.12775
4.8	0.05799	0.02935	0.00735	0.00273	5.8	0.49228	0.3601	0.28952	0.0157	4.8	0.37093	0.23816	0.19231	0.16175	4.73333	0.07746	0.06275	0.05555	1.16829
4.86667	0.05461	0.03844	0.00611	0.0025	5.86667	0.49778	0.36218	0.29839	0.01723	4.86667	0.37327	0.23569	0.19293	0.17177	4.8	0.08834	0.06901	0.05944	1.17281
4.93333	0.05572	0.03314	-0.00196	0.00271	5.93333	0.49151	0.3671	0.30055	0.02061	4.93333	0.37242	0.23607	0.19603	0.17796	4.86667	0.10197	0.06968	0.06235	1.18962
5	0.07447	0.03174	0.01829	0.000764634	6	0.50895	0.3675	0.29875	0.02758	5	0.37171	0.24162	0.19783	0.19929	4.93333	0.08857	0.06173	0.06668	1.16728
5.06667	0.07089	0.0185	0.00936	0.0014	6.06667	0.52161	0.36764	0.31306	0.0286	5.06667	0.36927	0.24142	0.19464	0.20825	5	0.10768	0.07571	0.06611	1.17391
5.13333	0.05577	0.02699	0.00522	0.0035	6.13333	0.51177	0.3811	0.32036	0.0391	5.13333	0.37647	0.23417	0.19936	0.22104	5.06667	0.09484	0.07181	0.06816	1.1942
5.2	0.0585	0.02556	0.00563	0.00216	6.2	0.52129	0.38474	0.32185	0.03882	5.2	0.3783	0.24565	0.20397	0.23759	5.13333	0.09031	0.07166	0.06761	1.17529
5.26667	0.06398	0.01539	0.00887	0.00369	6.26667	0.51842	0.3789	0.31765	0.04089	5.26667	0.37836	0.23652	0.20471	0.24315	5.2	0.09273	0.07368	0.07172	1.17064
5.33333	0.09191	0.03353	0.01168	0.00115	6.33333	0.52215	0.38463	0.3175	0.05191	5.33333	0.37653	0.24616	0.20561	0.25525	5.26667	0.09322	0.07538	0.07577	1.18489
5.4	0.07898	0.02938	0.00666	0.00281	6.4	0.52391	0.37885	0.32565	0.05534	5.4	0.3831	0.24258	0.20689	0.27445	5.33333	0.10954	0.07801	0.07708	1.17256
5.46667	0.07491	0.06352	0.01212	0.00212	6.46667	0.53322	0.38028	0.3395	0.06041	5.46667	0.38124	0.25053	0.21061	0.28578	5.4	0.10387	0.07883	0.07979	1.20407
5.6	0.09722	0.04484	0.01339	0.00236	6.53333	0.52347	0.39132	0.34236	0.06304	5.53333	0.38464	0.25499	0.21009	0.28853	5.46667	0.08247	0.08588	0.07935	1.18808
5.66667	0.09767	0.06389	0.00451	0.00223	6.6	0.53534	0.39181	0.33556	0.0731	5.6	0.38032	0.25127	0.21453	0.31193	5.53333	0.11397	0.09121	0.08374	1.209
5.73333	0.08547	0.05782	0.01141	0.00477	6.66667	0.5251	0.38305	0.3496	0.08128	5.66667	0.38477	0.25877	0.20883	0.31985	5.6	0.10935	0.09056	0.08661	1.18712
5.8	0.11117	0.0631	0.01716	0.00285	6.73333	0.54774	0.38842	0.35395	0.08511	5.73333	0.37361	0.25332	0.20956	0.32848	5.66667	0.11954	0.08299	0.08859	1.15137
5.86667	0.11028	0.04178	0.00504	0.00151	6.8	0.53647	0.39318	0.34355	0.09154	5.8	0.38311	0.25226	0.21363	0.33381	5.73333	0.10506	0.09536	0.08948	1.17199
5.93333	0.08044	0.04546	0.02403	0.00289	6.86667	0.54179	0.40234	0.35921	0.1005	5.86667	0.39218	0.25808	0.21839	0.36322	5.8	0.11103	0.0907	0.09029	1.17464
6	0.09992	0.05395	0.01252	0.00293	6.93333	0.5427	0.40228	0.34299	0.10886	5.93333	0.38573	0.2582	0.21537	0.36944	5.86667	0.1251	0.0978	0.09504	1.18254
6.06667	0.10027	0.04168	0.02135	0.00154	7	0.54049	0.40307	0.35707	0.11383	6	0.38994	0.2579	0.21895	0.37576	5.93333	0.12309	0.09444	0.09912	1.17925
6.13333	0.09092	0.04818	0.02077	0.00234	7.06667	0.53529	0.4061	0.35113	0.12363	6.06667	0.38643	0.26174	0.21916	0.38439	6	0.11611	0.09241	0.09825	1.16972
6.2	0.09352	0.03969	0.01697	0.00354	7.13333	0.5439	0.41064	0.36247	0.13408	6.13333	0.39053	0.26163	0.22613	0.39739	6.06667	0.11128	0.09975	0.10304	1.18417
6.26667	0.08859	0.06515	0.0167	0.000179324	7.2	0.55187	0.40124	0.37321	0.1439	6.2	0.39214	0.2467	0.2273	0.41289	6.13333	0.11166	0.10139	0.10604	1.17282
6.33333	0.11165	0.03922	0.01484	0.0017	7.26667	0.5619	0.41085	0.37401	0.15057	6.26667	0.3893	0.26392	0.22608	0.42056	6.2	0.12372	0.10505	0.10849	1.16482
6.4	0.09007	0.06064	0.01195	0.00221	7.33333	0.55339	0.40889	0.37258	0.16181	6.33333	0.39189	0.26556	0.2278	0.43306	6.26667	0.11062	0.10413	0.10983	1.15194
6.46667	0.11602	0.05623	0.01059	0.00244	7.4	0.56663	0.3996	0.37079	0.1673	6.4	0.39233	0.26868	0.229	0.44977	6.33333	0.11175	0.11312	0.11707	1.16264
6.6	0.12752	0.06501	0.01445	-8.22904e-05	7.46667	0.56568	0.41097	0.36437	0.17598	6.46667	0.39249	0.2678	0.22098	0.46017	6.4	0.12127	0.10828	0.11955	1.17754
6.66667	0.1107	0.03309	0.01492	0.00237	7.53333	0.5636	0.4182	0.36599	0.19203	6.53333	0.38042	0.25619	0.22903	0.46859	6.46667	0.12943	0.11632	0.11886	1.13275
6.73333	0.10944	0.06676	0.01395	0.00166	7.6	0.5538	0.41816	0.37389	0.19342	6.6	0.39055	0.2743	0.23436	0.47566	6.53333	0.12605	0.11516	0.12469	1.15299
6.8	0.13331	0.06478	0.01753	0.00252	7.66667	0.54734	0.40959	0.38676	0.20444	6.66667	0.39765	0.27246	0.23085	0.49486	6.6	0.11158	0.11219	0.12459	1.15697
6.86667	0.12588	0.0649	0.00664	0.00472	7.73333	0.55807	0.40922	0.38981	0.21587	6.73333	0.38672	0.2698	0.23638	0.49688	6.66667	0.13444	0.11237	0.12966	1.1496
6.93333	0.09966	0.04801	0.00423	0.00364	7.8	0.55174	0.41146	0.39084	0.23148	6.8	0.39799	0.26865	0.23457	0.49372	6.73333	0.1211	0.12247	0.13588	1.15137
7	0.10704	0.05703	0.02217	0.00436	7.86667	0.54585	0.41541	0.38459	0.24534	6.86667	0.40388	0.27442	0.23327	0.50362	6.8	0.12164	0.11963	0.13946	1.16347
7.06667	0.12673	0.05303	0.0186	0.00375	7.93333	0.56908	0.41593	0.37348	0.25602	6.93333	0.40337	0.27918	0.23254	0.51748	6.86667	0.1274	0.1264	0.14232	1.17353
7.13333	0.14626	0.06253	0.02158	0.00305	8	0.56756	0.42473	0.3765	0.26966	7	0.40271	0.27872	0.24623	0.53089	6.93333	0.13189	0.12608	0.14558	1.16177
7.2	0.11091	0.06138	0.02085	0.00355	8.06667	0.56175	0.41881	0.38366	0.2767	7.06667	0.39412	0.27058	0.24415	0.54907	7	0.12756	0.12973	0.14832	1.1417
7.26667	0.12721	0.05257	0.00895	0.00446	8.13333	0.55685	0.41656	0.39199	0.32155	7.13333	0.39853	0.27821	0.24881	0.55349	7.06667	0.12671	0.13375	0.15662	1.15552
7.33333	0.13827	0.05683	0.03116	0.00259	8.2	0.57457	0.40398	0.39853	0.35713	7.2	0.40094	0.27232	0.24877	0.57076	7.13333	0.11999	0.13579	0.15586	1.16442
7.4	0.11717	0.06308	0.0127	0.0025	8.26667	0.55227	0.40953	0.38411	0.36854	7.26667	0.40275	0.28156	0.25059	0.58519	7.2	0.12207	0.12914	0.16283	1.15998
7.46667	0.10646	0.06688	0.02249	0.00233	8.33333	0.56764	0.42753	0.38237	0.37999	7.33333	0.40256	0.26747	0.24488	0.58763	7.26667	0.13244	0.12703	0.1656	1.15735
7.53333	0.09351	0.07226	0.01474	0.00257	8.4	0.5733	0.41377	0.40106	0.39947	7.4	0.40336	0.27921	0.24052	0.5903	7.33333	0.13643	0.13471	0.17154	1.13622
7.6	0.10187	0.07959	0.02018	0.00141	8.46667	0.56571	0.41331	0.3996	0.4184	7.46667	0.40589	0.27616	0.24634	0.59209	7.4	0.12389	0.13686	0.17617	1.14956
7.66667	0.14452	0.07497	0.01906	0.00274	8.53333	0.56356	0.42248	0.39213	0.43139	7.53333	0.40335	0.28303	0.24915	0.60809	7.46667	0.1395	0.13288	0.18299	1.15201
7.73333	0.12783	0.0467	0.01593	0.00341	8.6	0.57732	0.42684	0.40518	0.43906	7.6	0.4004	0.28346	0.25234	0.63021	7.53333	0.12754	0.13582	0.18731	1.14443
7.8	0.11845	0.07368	0.01771	0.00228	8.66667	0.57466	0.41903	0.38854	0.45252	7.66667	0.41121	0.28427	0.25315	0.62132	7.6	0.13944	0.14282	0.19036	1.13906
7.86667	0.11936	0.05046	0.02548	0.00425	8.73333	0.5651	0.4259	0.39138	0.46671	7.73333	0.40887	0.28108	0.25741	0.645	7.66667	0.13724	0.14102	0.19931	1.13951
7.93333	0.11734	0.05742	0.02309	0.00388	8.8	0.55668	0.4261	0.40752	0.46602	7.8	0.40155	0.28363	0.25302	0.65621	7.73333	0.13081	0.14099	0.20566	1.14659
8	0.13082	0.04556	0.02844	0.00287	8.86667	0.57145	0.4325	0.41461	0.4844	7.86667	0.40217	0.28206	0.26231	0.64666	7.8	0.15085	0.15297	0.21105	1.14103
8.06667	0.13595	0.07421	0.02885	0.00395	8.93333	0.55729	0.43478	0.40792	0.49014	7.93333	0.40511	0.28048	0.258	0.66907	7.86667	0.12838	0.14852	0.21759	1.14036
8.13333	0.10329	0.06514	0.02509	0.00214	9	0.57307	0.41056	0.4163	0.51045	8	0.41009	0.28078	0.27229	0.65068	7.93333	0.14192	0.1561	0.2248	1.12478
8.2	0.12151	0.04155	0.01098	0.00359	9.06667	0.57707	0.43006	0.40006	0.5081	8.06667	0.4107	0.28727	0.26872	0.66063	8	0.14614	0.15994	0.23169	1.14609
8.26667	0.12032	0.07173	0.03254	0.00652	9.13333	0.57567	0.42573	0.3922	0.54162	8.13333	0.409	0.28836	0.26689	0.6899	8.06667	0.15233	0.15443	0.23938	1.1174
8.33333	0.14823	0.03574	0.01367	0.00569	9.2	0.58298	0.43706	0.40466	0.55978	8.2	0.40473	0.28849	0.26957	0.69353	8.13333	0.15045	0.15858	0.24691	1.13247
8.4	0.12967	0.04414	0.02249	0.00494	9.26667	0.55899	0.43657	0.4032	0.56623	8.26667	0.40726	0.26695	0.27354	0.71556	8.2	0.15336	0.15913	0.25832	1.13492
8.46667	0.12918	0.05862	0.02628	0.00641	9.33333	0.58174	0.44335	0.40122	0.58216	8.33333	0.40789	0.28748	0.27612	0.70978	8.26667	0.14449	0.16718	0.26025	1.15199
8.53333	0.13206	0.06274	0.02425	0.00453	9.4	0.56283	0.4329	0.41569	0.59419	8.4	0.41437	0.28415	0.27095	0.73224	8.33333	0.14439	0.16523	0.27077	1.13894
8.66667	0.1381	0.07112	0.01291	0.00387	9.46667	0.58507	0.42114	0.4232	0.61015	8.46667	0.41032	0.29254	0.27907	0.74395	8.4	0.14488	0.16386	0.27959	1.12671
8.73333	0.14625	0.03934	0.01084	0.00657	9.53333	0.58146	0.43495	0.4093	0.61925	8.53333	0.41182	0.28378	0.27489	0.72172	8.46667	0.14574	0.1728	0.28946	1.11369
8.8	0.16266	0.05973	0.02142	0.00616	9.6	0.57599	0.43108	0.42595	0.61698	8.6	0.40508	0.28882	0.28465	0.74151	8.53333	0.15437	0.1798	0.30173	1.11473
8.86667	0.11686	0.05693	0.01924	0.01215	9.66667	0.57556	0.44505	0.41569	0.63786	8.66667	0.40475	0.28841	0.27475	0.71156	8.6	0.14627	0.18149	0.30382	1.1176
8.93333	0.12681	0.05228	0.01441	0.00766	9.73333	0.55141	0.44584	0.41985	0.64021	8.73333	0.40693	0.29402	0.28944	0.72998	8.66667	0.1543	0.18788	0.31249	1.10857
9	0.14063	0.04202	0.01663	0.00924	9.8	0.57133	0.43648	0.42415	0.65295	8.8	0.40469	0.29331	0.28171	0.75851	8.73333	0.14734	0.18646	0.33102	1.12125
9.06667	0.14653	0.0572	0.01999	0.01123	9.86667	0.57416	0.43392	0.41231	0.68489	8.86667	0.40725	0.28486	0.29377	0.74921	8.8	0.15682	0.18397	0.33759	1.10637
9.13333	0.14077	0.04557	0.0261	0.01202	9.93333	0.57917	0.43085	0.41088	0.66935	8.93333	0.41311	0.29304	0.28889	0.76371	8.86667	0.15947	0.19252	0.34792	1.10723
9.2	0.15765	0.06163	0.0197	0.0133	10	0.56897	0.43408	0.43007	0.7011	9	0.40871	0.29508	0.29279	0.76811	8.93333	0.1448	0.19219	0.35331	1.11527
9.26667	0.15366	0.06445	0.02565	0.01991	10.0667	0.58398	0.44462	0.41753	0.73246	9.06667	0.41128	0.29668	0.28908	0.78509	9	0.15045	0.1995	0.36847	1.08993
9.33333	0.12263	0.05054	0.01872	0.02133	10.1333	0.58248	0.44855	0.42722	0.72281	9.13333	0.4084	0.29546	0.30044	0.8062	9.06667	0.1607	0.20555	0.38038	1.10638
9.4	0.11667	0.05717	0.01045	0.02023	10.2	0.58242	0.43551	0.41534	0.74556	9.2	0.40911	0.29967	0.2942	0.80226	9.13333	0.15399	0.20545	0.39258	1.09757
9.46667	0.14022	0.04	0.01393	0.02415	10.2667	0.59415	0.43062	0.43098	0.73931	9.26667	0.41749	0.27608	0.29712	0.77613	9.2	0.15663	0.20674	0.41144	1.11207
9.53333	0.14736	0.04709	0.02597	0.02861	10.3333	0.5873	0.42718	0.41517	0.74272	9.33333	0.41555	0.29268	0.30478	0.78875	9.26667	0.15403	0.20918	0.42149	1.07981
9.6	0.15671	0.04587	0.01648	0.03676	10.4	0.57586	0.43171	0.42371	0.72696	9.4	0.41633	0.29802	0.30023	0.7939	9.33333	0.17521	0.21513	0.43393	1.09697
9.66667	0.1299	0.05239	0.02715	0.0258	10.4667	0.5785	0.44289	0.43241	0.7339	9.46667	0.41768	0.29526	0.30671	0.80065	9.4	0.1544	0.21598	0.44615	1.10132
9.73333	0.12769	0.06148	0.02497	0.04519	10.5333	0.58464	0.44977	0.4202	0.7554	9.53333	0.4227	0.29579	0.314	0.79819	9.46667	0.15925	0.22711	0.46273	1.10717
9.8	0.16095	0.05324	0.01561	0.03805	10.6	0.5747	0.43012	0.41898	0.74331	9.6	0.42273	0.29633	0.31175	0.84198	9.53333	0.17592	0.23218	0.48603	1.09036
9.86667	0.12644	0.06177	0.01282	0.04494	10.6667	0.58077	0.44235	0.40845	0.76401	9.66667	0.41464	0.3008	0.31738	0.82864	9.6	0.17563	0.23221	0.51979	1.10333
9.93333	0.12492	0.05125	0.01341	0.06091	10.7333	0.59094	0.44143	0.42436	0.75805	9.73333	0.42428	0.3062	0.31737	0.83091	9.66667	0.16759	0.23882	0.5437	1.09084
10	0.14044	0.04394	0.02198	0.06895	10.8	0.58834	0.44344	0.4308	0.81424	9.8	0.41542	0.29824	0.31632	0.84661	9.73333	0.16991	0.24133	0.55565	1.09789
10.0667	0.15014	0.06665	0.01418	0.07887	10.8667	0.59238	0.44482	0.4123	0.77862	9.86667	0.4152	0.30717	0.32012	0.81153	9.8	0.17545	0.25012	0.56884	1.0912
10.1333	0.12447	0.0444	0.02543	0.06748	10.9333	0.59156	0.44925	0.4378	0.82164	9.93333	0.40645	0.29615	0.3194	0.83783	9.86667	0.16513	0.24818	0.5815	1.10809
10.2	0.12651	0.04834	0.01938	0.06133	11	0.589	0.43997	0.43056	0.75988	10	0.42437	0.29873	0.32719	0.88135	9.93333	0.17177	0.25516	0.57571	1.09111
10.2667	0.14355	0.05951	0.01265	0.07498	11.0667	0.58662	0.44839	0.41724	0.81209	10.0667	0.41651	0.2949	0.32705	0.83933	10	0.16952	0.25735	0.60785	1.07981
10.3333	0.14122	0.04465	0.01877	0.08522	11.1333	0.57647	0.45275	0.45145	0.80316	10.1333	0.41251	0.30403	0.32353	0.85463	10.0667	0.17936	0.26742	0.61523	1.09682
10.4	0.12871	0.04079	0.02258	0.09945	11.2	0.56673	0.43619	0.43539	0.83467	10.2	0.42	0.30251	0.33072	0.85598	10.1333	0.17478	0.26551	0.61057	1.09244
10.4667	0.13113	0.04779	0.01538	0.10072	11.2667	0.57761	0.45966	0.45238	0.80422	10.2667	0.41392	0.30992	0.33168	0.80378	10.2	0.1758	0.27963	0.66165	1.08923
10.5333	0.15882	0.04993	0.02144	0.10845	11.3333	0.60183	0.42262	0.44147	0.81278	10.3333	0.41545	0.30102	0.33852	0.8086	10.2667	0.18191	0.27981	0.69208	1.11117
10.6	0.12338	0.05437	0.02654	0.11886	11.4	0.59097	0.44895	0.44367	0.8314	10.4	0.41206	0.30446	0.34338	0.86999	10.3333	0.18198	0.29265	0.69147	1.09583
10.6667	0.11559	0.06143	0.02203	0.13502	11.4667	0.58822	0.45108	0.4272	0.83462	10.4667	0.41747	0.30935	0.34365	0.81949	10.4	0.17755	0.29998	0.70392	1.09113
10.7333	0.14957	0.06005	0.02807	0.14483	11.5333	0.59213	0.45462	0.4493	0.84989	10.5333	0.42275	0.30425	0.33922	0.85845	10.4667	0.18846	0.30924	0.71877	1.11348
10.8	0.147	0.06055	0.01622	0.15575	11.6	0.59496	0.43528	0.43316	0.82242	10.6	0.42048	0.30325	0.34445	0.85172	10.5333	0.19106	0.3119	0.72539	1.10618
10.8667	0.14597	0.04648	0.02076	0.1834	11.6667	0.59291	0.46152	0.44999	0.81872	10.6667	0.41041	0.31019	0.35505	0.8294	10.6	0.1779	0.31977	0.75483	1.10176
10.9333	0.13115	0.04663	0.02357	0.19323	11.7333	0.57951	0.45625	0.44588	0.82386	10.7333	0.41637	0.30722	0.35443	0.83598	10.6667	0.17742	0.32579	0.75781	1.10595
11	0.14234	0.05757	0.02672	0.2147	11.8	0.58461	0.44698	0.43797	0.85862	10.8	0.41843	0.29988	0.35075	0.86645	10.7333	0.17987	0.34003	0.75222	1.10113
11.0667	0.14414	0.05338	0.0203	0.23181	11.8667	0.58487	0.43899	0.43781	0.84716	10.8667	0.41372	0.30314	0.35734	0.89141	10.8	0.18464	0.35377	0.82696	1.08989
11.1333	0.14663	0.04883	0.01037	0.24987	11.9333	0.5832	0.44893	0.44294	0.86209	10.9333	0.41947	0.30969	0.35687	0.87333	10.8667	0.18684	0.37049	0.83717	1.08735
11.2	0.14782	0.06183	0.02818	0.25766	12	0.58822	0.45596	0.45154	0.80716	11	0.42301	0.30614	0.36605	0.86585	10.9333	0.2003	0.40317	0.83283	1.11893
11.2667	0.13732	0.05772	0.01652	0.27687	12.0667	0.57769	0.45766	0.45708	0.8345	11.0667	0.42202	0.31038	0.36321	0.84584	11	0.19259	0.4097	0.84564	1.10066
11.3333	0.14292	0.06276	0.0239	0.3196	12.1333	0.58336	0.44792	0.44905	0.84584	11.1333	0.42349	0.30737	0.34437	0.84582	11.0667	0.19472	0.43805	0.85791	1.11231
11.4	0.14134	0.05731	0.01727	0.35495	12.2	0.58164	0.45453	0.44107	0.88864	11.2	0.41951	0.30855	0.36587	0.89169	11.1333	0.19127	0.44621	0.85577	1.09281
11.4667	0.1374	0.07075	0.01961	0.36162	12.2667	0.60093	0.46347	0.43926	0.84418	11.2667	0.42925	0.30795	0.35546	0.89063	11.2	0.20318	0.45358	0.86249	1.1141
11.5333	0.1476	0.06242	0.03375	0.4016	12.3333	0.58438	0.45875	0.45649	0.85606	11.3333	0.41276	0.30428	0.3584	0.88393	11.2667	0.19736	0.46042	0.8814	1.10409
11.6	0.13961	0.06944	0.02417	0.46974	12.4	0.5875	0.46203	0.4403	0.82877	11.4	0.42829	0.31078	0.36207	0.86568	11.3333	0.20683	0.46714	0.8829	1.09546
11.6667	0.15931	0.04886	0.03173	0.52049	12.4667	0.58823	0.45106	0.46192	0.87345	11.4667	0.42977	0.30592	0.38344	0.85689	11.4	0.19565	0.47296	0.90042	1.10615
11.7333	0.15769	0.06589	0.02665	0.52794	12.5333	0.59163	0.43798	0.46929	0.87545	11.5333	0.42587	0.30895	0.37482	0.92147	11.4667	0.20783	0.48152	0.92475	1.09294
11.8	0.15051	0.07075	0.01715	0.58045	12.6	0.58688	0.46028	0.43308	0.86959	11.6	0.42239	0.30995	0.38598	0.88544	11.5333	0.21153	0.50645	0.91354	1.09696
11.8667	0.1358	0.04796	0.01776	0.6002	12.6667	0.57716	0.45248	0.45491	0.89825	11.6667	0.42792	0.31135	0.38154	0.86601	11.6	0.21744	0.51994	0.92141	1.09117
11.9333	0.13675	0.06555	0.01526	0.66707	12.7333	0.58578	0.44378	0.4477	0.8904	11.7333	0.41784	0.31175	0.38541	0.89773	11.6667	0.20683	0.53287	0.94422	1.09115
12	0.14335	0.05923	0.01695	0.6719	12.8	0.59401	0.46521	0.46591	0.84302	11.8	0.43023	0.30678	0.39602	0.86808	11.7333	0.21986	0.53754	0.97084	1.0953
12.0667	0.14055	0.0612	0.02494	0.68501	12.9333	0.5983	0.46952	0.46572	0.88963	11.8667	0.42775	0.31288	0.3774	0.88698	11.8	0.20829	0.54873	0.96477	1.08178
12.1333	0.15568	0.07458	0.02374	0.71133	13	0.59131	0.45554	0.46661	0.89481	11.9333	0.42599	0.31001	0.38271	0.8534	11.8667	0.21859	0.55305	0.98212	1.09007
12.2	0.14798	0.06802	0.01993	0.72628	13.0667	0.58048	0.43529	0.45569	0.87464	12	0.41775	0.31033	0.38635	0.89927	11.9333	0.21326	0.56891	0.982	1.07601
12.2667	0.16728	0.08291	0.02434	0.76743	13.1333	0.58853	0.47439	0.45722	0.85626	12.0667	0.42829	0.32094	0.40256	0.8872	12	0.21563	0.57475	1.00475	1.07855
12.3333	0.1641	0.07872	0.01723	0.79314	13.2	0.59049	0.45299	0.46374	0.85433	12.1333	0.42823	0.31756	0.39994	0.88343	12.0667	0.224	0.56786	0.98885	1.07946
12.4	0.13417	0.0626	0.02779	0.79236	13.2667	0.57975	0.47207	0.44744	0.88524	12.2	0.42893	0.31417	0.40208	0.91615	12.1333	0.22095	0.58357	0.99625	1.08721
12.4667	0.14639	0.07547	0.02139	0.80903	13.3333	0.57657	0.45751	0.47028	0.82821	12.2667	0.42501	0.31586	0.42282	0.90191	12.2	0.2302	0.584	0.99884	1.08663
12.5333	0.16485	0.10008	0.01435	0.80761	13.4	0.58299	0.44394	0.45743	0.86452	12.3333	0.42141	0.3127	0.4172	0.87987	12.2667	0.22082	0.5833	1.03314	1.09443
12.6	0.15359	0.07308	0.02117	0.82608	13.4667	0.57015	0.45875	0.47537	0.89033	12.4	0.42689	0.32238	0.42281	0.942	12.3333	0.23603	0.59032	1.04368	1.10255
12.6667	0.15491	0.09622	0.02202	0.82834	13.5333	0.59992	0.45092	0.45342	0.86805	12.4667	0.43346	0.32193	0.40532	0.88493	12.4	0.24111	0.59364	1.00081	1.08205
12.7333	0.16457	0.08042	0.03276	0.84723	13.6	0.58915	0.47051	0.4676	0.86204	12.5333	0.41652	0.31065	0.41844	0.89663	12.4667	0.23014	0.60454	1.02428	1.09278
12.8	0.17548	0.09873	0.02533	0.83842	13.6667	0.5908	0.47705	0.45358	0.84243	12.6	0.42399	0.32111	0.42194	0.9353	12.5333	0.23789	0.60513	1.0201	1.07704
12.8667	0.14374	0.09826	0.02959	0.83855	13.7333	0.58933	0.47563	0.47751	0.88546	12.6667	0.43445	0.31721	0.43584	0.88367	12.6	0.23143	0.61994	1.01727	1.08458
12.9333	0.15812	0.08227	0.03548	0.84414	13.8	0.59287	0.47717	0.4814	0.89267	12.7333	0.41552	0.31969	0.42589	0.90955	12.6667	0.23867	0.60936	1.05462	1.08143
13	0.15585	0.08667	0.02407	0.85476	13.8667	0.59699	0.4761	0.46889	0.86466	12.8	0.43288	0.32075	0.42682	0.87573	12.7333	0.24391	0.61625	1.0243	1.06922
13.0667	0.15423	0.08512	0.02927	0.86181	13.9333	0.59765	0.47803	0.46388	0.86823	12.8667	0.43125	0.31367	0.42697	0.91659	12.8	0.25345	0.62784	1.06023	1.08054
13.1333	0.139	0.1143	0.02576	0.87333	14	0.59154	0.45544	0.4588	0.87073	12.9333	0.43492	0.32615	0.44116	0.88832	12.8667	0.23834	0.62566	1.04871	1.08676
13.2	0.15054	0.09546	0.03982	0.89724	14.0667	0.57498	0.4742	0.47174	0.86406	13	0.42924	0.32074	0.44105	0.90238	12.9333	0.2449	0.63561	1.01041	1.07
13.2667	0.16637	0.1059	0.02372	0.88201	14.1333	0.60176	0.4599	0.46426	0.866	13.0667	0.43046	0.31568	0.44003	0.87442	13	0.24444	0.6448	1.03908	1.08937
13.3333	0.15711	0.1161	0.03518	0.86196	14.2	0.5932	0.47133	0.45947	0.87071	13.1333	0.43217	0.326	0.43832	0.86541	13.0667	0.2528	0.64064	1.06631	1.09367
13.4	0.1423	0.099	0.02642	0.88701	14.2667	0.58094	0.46575	0.45843	0.86681	13.2	0.43234	0.32954	0.45271	0.89712	13.1333	0.26129	0.65138	1.03375	1.08874
13.4667	0.16167	0.12962	0.02177	0.91447	14.3333	0.58153	0.46508	0.48174	0.90211	13.2667	0.42688	0.32544	0.45381	0.88069	13.2	0.2468	0.66369	1.03823	1.07189
13.5333	0.14685	0.11561	0.03329	0.90988	14.4	0.60131	0.46444	0.48898	0.88099	13.3333	0.43245	0.32371	0.44835	0.91948	13.2667	0.25817	0.66028	1.07934	1.09224
13.6	0.1506	0.1236	0.02198	0.91889	14.4667	0.60113	0.46614	0.48569	0.84141	13.4	0.42049	0.33259	0.44385	0.91548	13.3333	0.26143	0.65898	1.06431	1.07565
13.6667	0.17735	0.12072	0.027	0.8971	14.5333	0.60139	0.48333	0.46075	0.86721	13.4667	0.4354	0.30709	0.44672	0.90933	13.4	0.26649	0.65799	1.09213	1.08233
13.7333	0.17187	0.10398	0.02243	0.93427	14.6	0.59737	0.47933	0.4936	0.88284	13.5333	0.42931	0.33117	0.44938	0.9259	13.4667	0.26662	0.65786	1.10408	1.08782
13.8	0.16953	0.1143	0.0287	0.94691	14.6667	0.59589	0.46621	0.47663	0.89638	13.6	0.42364	0.33099	0.46896	0.9174	13.5333	0.26096	0.66991	1.09542	1.06985
13.8667	0.14897	0.11068	0.03028	0.91583	14.8	0.60205	0.4711	0.47084	0.85537	13.6667	0.43018	0.32165	0.45978	0.90332	13.6	0.26787	0.68158	1.08131	1.07372
13.9333	0.16569	0.13252	0.04235	0.89837	14.8667	0.58082	0.4709	0.48278	0.86108	13.7333	0.43624	0.32546	0.45129	0.90289	13.6667	0.27096	0.67434	1.07328	1.07749
14	0.15686	0.1381	0.03656	0.90845	14.9333	0.60981	0.48647	0.47724	0.87745	13.8	0.43294	0.32315	0.46597	0.89109	13.7333	0.27092	0.68314	1.09716	1.08884
14.0667	0.15334	0.11471	0.03394	0.9128	15	0.58033	0.48967	0.49919	0.91282	13.8667	0.43328	0.32807	0.45426	0.94728	13.8	0.2724	0.67779	1.12981	1.08682
14.1333	0.16294	0.11893	0.03323	0.94689	15.0667	0.58277	0.47648	0.4904	0.87112	13.9333	0.43646	0.32646	0.46892	0.93921	13.8667	0.27485	0.68249	1.10663	1.08095
14.2	0.16358	0.12108	0.03514	0.91762	15.1333	0.59765	0.47909	0.49976	0.86777	14	0.43847	0.32109	0.47086	0.91349	13.9333	0.28223	0.68923	1.11407	1.08054
14.2667	0.16867	0.12038	0.02647	0.89193	15.2	0.59113	0.48902	0.49083	0.90096	14.0667	0.42686	0.3207	0.46558	0.92041	14	0.28712	0.68237	1.04805	1.0771
14.3333	0.16128	0.1232	0.04517	0.90486	15.2667	0.5974	0.47759	0.48562	0.85755	14.1333	0.42648	0.33385	0.48071	0.94554	14.0667	0.27847	0.68943	1.07931	1.07918
14.4	0.16449	0.12052	0.03722	0.93072	15.3333	0.59734	0.48788	0.46706	0.92843	14.2	0.44276	0.33558	0.46821	0.96175	14.1333	0.28723	0.69756	1.11193	1.08823
14.4667	0.15212	0.13685	0.04062	0.907	15.4	0.58289	0.47483	0.47812	0.8688	14.2667	0.43229	0.32568	0.47352	0.95702	14.2	0.28649	0.69512	1.10883	1.08388
14.5333	0.16675	0.12266	0.03296	0.90443	15.4667	0.60122	0.48264	0.47545	0.92212	14.3333	0.4305	0.33764	0.47783	0.94099	14.2667	0.28788	0.70067	1.08248	1.05897
14.6	0.16187	0.1239	0.03506	0.89591	15.5333	0.57853	0.48095	0.48918	0.88625	14.4	0.4358	0.34029	0.47769	0.90535	14.3333	0.29756	0.6998	1.10973	1.06889
14.6667	0.15803	0.10767	0.03457	0.92147	15.6	0.5762	0.49805	0.47644	0.86504	14.4667	0.4327	0.31888	0.50052	0.96315	14.4	0.3	0.7133	1.10282	1.09879
14.7333	0.1764	0.12629	0.03777	0.87467	15.6667	0.59013	0.4956	0.4907	0.88116	14.5333	0.42132	0.33889	0.48055	0.92115	14.4667	0.29209	0.71	1.06861	1.09314
14.8	0.14706	0.10441	0.04787	0.91125	15.7333	0.57582	0.48635	0.5063	0.86772	14.6	0.43354	0.33612	0.4976	0.9591	14.5333	0.3059	0.70887	1.10612	1.08917
14.8667	0.16349	0.11873	0.04081	0.91955	15.8	0.58528	0.49292	0.49071	0.87817	14.6667	0.43791	0.33267	0.50109	0.9265	14.6	0.3016	0.7187	1.09606	1.08292
14.9333	0.15658	0.13975	0.04	0.88964	15.8667	0.60371	0.48588	0.50652	0.86211	14.7333	0.42731	0.33325	0.49719	0.92379	14.6667	0.30562	0.71452	1.09409	1.06323
15	0.1679	0.12531	0.03629	0.89388	15.9333	0.61387	0.48757	0.4784	0.89828	14.8	0.4355	0.32999	0.49606	0.90189	14.7333	0.29997	0.71636	1.09808	1.0622
15.0667	0.16575	0.12623	0.04336	0.90694	16	0.60382	0.49837	0.50511	0.89658	14.8667	0.42998	0.34587	0.52492	0.93692	14.8	0.30384	0.72899	1.11604	1.07177
15.1333	0.16426	0.12429	0.03889	0.91538	16.0667	0.60285	0.5031	0.48899	0.91522	14.9333	0.4277	0.34098	0.50769	0.91974	14.8667	0.31358	0.72585	1.06032	1.08118
15.2	0.16284	0.10961	0.04621	0.90854	16.1333	0.60696	0.46478	0.5069	0.89938	15	0.4407	0.33842	0.50645	0.9426	14.9333	0.31487	0.74064	1.07945	1.06962
15.2667	0.16344	0.11859	0.04428	0.87685	16.2	0.5818	0.4965	0.50867	0.84672	15.0667	0.44011	0.3416	0.50844	0.95781	15	0.31345	0.73279	1.08119	1.08808
15.3333	0.17189	0.13182	0.04895	0.90555	16.2667	0.59629	0.50082	0.49899	0.92168	15.1333	0.42896	0.33886	0.49764	0.9522	15.0667	0.318	0.74991	1.0814	1.07759
15.4	0.17734	0.1334	0.04958	0.88916	16.3333	0.60509	0.49849	0.50507	0.90046	15.2	0.43437	0.34226	0.51539	0.93944	15.1333	0.32143	0.73539	1.1051	1.08963
15.4667	0.16896	0.13532	0.05105	0.83891	16.4	0.60524	0.50652	0.50455	0.87115	15.2667	0.43016	0.33698	0.49978	0.94225	15.2	0.31886	0.7588	1.05745	1.08777
15.5333	0.16599	0.11577	0.0449	0.88269	16.4667	0.60366	0.49435	0.51363	0.9211	15.3333	0.44159	0.32842	0.51142	0.93443	15.2667	0.32316	0.7536	1.10713	1.06007
15.6	0.1737	0.12508	0.04618	0.86282	16.5333	0.5989	0.48726	0.52355	0.86874	15.4	0.43752	0.33786	0.51671	0.9533	15.3333	0.32156	0.74596	1.11117	1.05743
15.6667	0.16098	0.12053	0.04097	0.85864	16.6	0.60444	0.49044	0.50091	0.93407	15.4667	0.44195	0.34052	0.51062	0.94376	15.4	0.32499	0.74604	1.12164	1.04817
15.7333	0.15553	0.1206	0.04736	0.89156	16.6667	0.587	0.50229	0.51116	0.90458	15.5333	0.44281	0.34219	0.52534	0.91417	15.4667	0.32326	0.74998	1.10063	1.06428
15.8	0.17039	0.12101	0.0553	0.91232	16.8	0.6084	0.50001	0.4805	0.84259	15.6	0.43365	0.34065	0.51981	0.92133	15.5333	0.33443	0.77857	1.10608	1.08264
15.8667	0.18018	0.12622	0.05546	0.91029	16.8667	0.603	0.50099	0.51519	0.90754	15.6667	0.44944	0.34845	0.53199	0.89692	15.6	0.33469	0.76637	1.07461	1.08384
15.9333	0.16647	0.11773	0.05671	0.85162	16.9333	0.61176	0.51109	0.49731	0.90271	15.7333	0.4366	0.34895	0.51628	0.94575	15.6667	0.33925	0.74286	1.09987	1.06301
16	0.17831	0.12301	0.06403	0.87103	17	0.60515	0.50496	0.51779	0.8825	15.8	0.42449	0.34176	0.54497	0.93419	15.7333	0.34037	0.78048	1.06545	1.07786
16.0667	0.15818	0.12385	0.06049	0.87665	17.0667	0.60424	0.51606	0.50938	0.87476	15.8667	0.43265	0.33864	0.55432	0.94594	15.8	0.34336	0.77553	1.11255	1.0624
16.1333	0.17159	0.11574	0.0623	0.90822	17.1333	0.60161	0.50621	0.53441	0.85401	15.9333	0.43326	0.33899	0.51664	0.90859	15.8667	0.33465	0.75859	1.12113	1.07612
16.2	0.1761	0.13612	0.05993	0.89203	17.2	0.58375	0.50623	0.53367	0.87461	16	0.45351	0.34912	0.55685	0.96072	15.9333	0.33899	0.77031	1.07929	1.05966
16.2667	0.18315	0.12857	0.05875	0.91375	17.2667	0.61214	0.51298	0.53847	0.86765	16.0667	0.43662	0.34257	0.52656	0.93677	16	0.34283	0.77005	1.11566	1.05713
16.3333	0.17279	0.12864	0.06577	0.88456	17.3333	0.59552	0.50979	0.5333	0.89886	16.1333	0.44492	0.33703	0.53654	0.94519	16.0667	0.3524	0.76148	1.08774	1.0611
16.4	0.16389	0.1294	0.07306	0.90104	17.4667	0.60084	0.49408	0.54288	0.90379	16.2	0.44298	0.34451	0.54711	0.9294	16.1333	0.34722	0.77715	1.07768	1.06654
16.4667	0.16426	0.124	0.06907	0.90874	17.5333	0.61421	0.49785	0.5261	0.84549	16.2667	0.44638	0.34372	0.52191	0.93665	16.2	0.34371	0.78865	1.10446	1.07947
16.5333	0.17532	0.13094	0.06737	0.91752	17.6	0.59307	0.48232	0.53345	0.88352	16.3333	0.42769	0.34616	0.54982	0.93032	16.2667	0.34846	0.7829	1.13158	1.06494
16.6	0.17764	0.13045	0.0676	0.93012	17.6667	0.60402	0.51052	0.54116	0.8709	16.4	0.43898	0.34413	0.53665	0.89911	16.3333	0.34962	0.79367	1.12028	1.07358
16.6667	0.166	0.14447	0.07113	0.91565	17.7333	0.59728	0.49982	0.54302	0.90663	16.4667	0.44048	0.35575	0.55764	0.90074	16.4	0.3581	0.79113	1.06929	1.08238
16.7333	0.15363	0.1281	0.07148	0.87442	17.8	0.60084	0.52212	0.53636	0.86273	16.5333	0.43585	0.34977	0.54553	0.95042	16.4667	0.3529	0.79741	1.11517	1.06991
16.8	0.17923	0.12943	0.08063	0.90585	17.8667	0.61772	0.50583	0.53455	0.90554	16.6	0.42831	0.35386	0.56014	0.94231	16.5333	0.36616	0.79815	1.09742	1.09436
16.8667	0.1792	0.11861	0.06636	0.90267	17.9333	0.61962	0.513	0.5486	0.92533	16.6667	0.44516	0.3588	0.54655	0.94357	16.6	0.36065	0.79228	1.1044	1.07176
16.9333	0.17726	0.12696	0.06621	0.91866	18	0.60451	0.52443	0.55392	0.91446	16.7333	0.44351	0.35546	0.58339	0.95326	16.6667	0.36199	0.78746	1.08592	1.07682
17	0.18078	0.14896	0.07872	0.86452	18.0667	0.58662	0.50155	0.55067	0.84772	16.8	0.43289	0.34996	0.5603	0.9671	16.7333	0.37052	0.79381	1.08604	1.08269
17.0667	0.17002	0.13659	0.07371	0.85281	18.1333	0.59271	0.50707	0.55091	0.90482	16.8667	0.45136	0.34962	0.54307	0.96182	16.8	0.37025	0.8045	1.10301	1.06972
17.1333	0.18373	0.13309	0.06834	0.86031	18.2	0.6146	0.50794	0.52178	0.88883	16.9333	0.44203	0.35416	0.56818	0.95001	16.8667	0.37685	0.80131	1.11914	1.06325
17.2	0.17896	0.1323	0.07736	0.89328	18.2667	0.59423	0.51308	0.53886	0.86047	17	0.43718	0.35123	0.56178	0.94245	16.9333	0.3728	0.80427	1.1186	1.05746
17.2667	0.17399	0.14349	0.08457	0.93014	18.3333	0.59636	0.52531	0.52739	0.91798	17.0667	0.43741	0.35344	0.56192	0.96999	17	0.37505	0.80104	1.05357	1.07572
17.3333	0.16715	0.12854	0.07968	0.88802	18.4	0.59916	0.51858	0.57467	0.88778	17.1333	0.44072	0.35926	0.55899	0.93799	17.0667	0.37243	0.79532	1.07247	1.06697
17.4	0.17165	0.12792	0.07683	0.92282	18.4667	0.61002	0.52128	0.5568	0.87135	17.2	0.44769	0.36503	0.57143	0.93841	17.1333	0.379	0.8119	1.11537	1.07648
17.4667	0.18449	0.14154	0.08902	0.88831	18.5333	0.60761	0.52633	0.56943	0.88021	17.2667	0.44041	0.36178	0.57599	0.93373	17.2	0.376	0.81016	1.12877	1.0861
17.5333	0.18723	0.13428	0.08185	0.89141	18.6	0.59167	0.52467	0.58854	0.87342	17.3333	0.43761	0.35645	0.59837	0.9675	17.2667	0.37589	0.83472	1.11462	1.08809
17.6	0.17388	0.13446	0.08649	0.91657	18.6667	0.60678	0.52722	0.56361	0.93786	17.4	0.4374	0.34965	0.58888	0.93372	17.3333	0.38448	0.81422	1.12533	1.06958
17.6667	0.1966	0.13782	0.08906	0.87917	18.7333	0.6053	0.52976	0.58129	0.89046	17.4667	0.44404	0.35392	0.5921	0.9147	17.4	0.38145	0.83361	1.13153	1.07002
17.7333	0.19355	0.13914	0.09258	0.92041	18.8	0.59983	0.5351	0.54879	0.92479	17.5333	0.43136	0.36277	0.56308	0.91516	17.4667	0.38708	0.82351	1.13967	1.0775
17.8	0.18879	0.12633	0.08958	0.91405	18.8667	0.59298	0.51671	0.5851	0.92575	17.6	0.44254	0.35874	0.59783	0.95898	17.5333	0.38864	0.81285	1.09099	1.07968
17.8667	0.18084	0.13487	0.09238	0.87415	18.9333	0.58074	0.53453	0.59046	0.93207	17.6667	0.43821	0.35275	0.60794	0.92953	17.6	0.3918	0.8416	1.0975	1.09264
17.9333	0.18701	0.12826	0.08809	0.89504	19	0.5907	0.53324	0.5823	0.90534	17.7333	0.44214	0.36513	0.60242	0.9757	17.6667	0.39855	0.82319	1.077	1.07724
18	0.1721	0.1403	0.09288	0.87198	19.0667	0.57956	0.53201	0.5621	0.94288	17.8	0.4444	0.36612	0.59863	0.93748	17.7333	0.39634	0.84563	1.08733	1.07931
18.0667	0.17037	0.14276	0.09223	0.86961	19.1333	0.60197	0.5013	0.56041	0.93597	17.8667	0.439	0.36192	0.60446	0.94211	17.8	0.39399	0.82976	1.08211	1.08191
18.1333	0.17899	0.13771	0.10251	0.87114	19.2	0.59201	0.51435	0.58015	0.86601	17.9333	0.4548	0.35735	0.59219	0.95355	17.8667	0.39876	0.84869	1.12193	1.06418
18.2	0.17984	0.13747	0.10307	0.8936	19.2667	0.61065	0.53668	0.60539	0.92882	18	0.4388	0.36479	0.60342	0.97558	17.9333	0.39457	0.85595	1.09029	1.07729
18.2667	0.17807	0.13679	0.10465	0.9026	19.3333	0.6127	0.53359	0.61448	0.90145	18.0667	0.43481	0.35882	0.60547	0.97728	18	0.40292	0.84289	1.14326	1.07881
18.3333	0.17584	0.13801	0.09648	0.88789	19.4667	0.59452	0.53155	0.58557	0.91622	18.1333	0.44637	0.36404	0.61132	0.96849	18.0667	0.40175	0.87151	1.14165	1.06458
18.4	0.1876	0.13709	0.10379	0.88464	19.5333	0.58539	0.50522	0.57655	0.92107	18.2	0.44513	0.36592	0.61689	0.96427	18.1333	0.40545	0.87354	1.13167	1.07698
18.4667	0.19394	0.13495	0.09804	0.86369	19.6	0.59637	0.51527	0.59406	0.92369	18.2667	0.44982	0.35596	0.58564	0.91214	18.2	0.40781	0.87684	1.11379	1.05512
18.5333	0.16925	0.12929	0.10311	0.90698	19.6667	0.61292	0.53716	0.59541	0.91581	18.3333	0.44853	0.36482	0.61211	0.96008	18.2667	0.40805	0.85826	1.12952	1.04376
18.6	0.19297	0.13279	0.1051	0.90256	19.7333	0.61231	0.51284	0.63208	0.89974	18.4	0.44284	0.37812	0.61642	0.93735	18.3333	0.41015	0.85561	1.10435	1.0807
18.6667	0.18727	0.13474	0.10576	0.92059	19.8	0.61083	0.53152	0.62654	0.88928	18.4667	0.44698	0.37525	0.64072	0.96874	18.4	0.40537	0.87272	1.11475	1.06616
18.7333	0.21294	0.12271	0.10924	0.89123	19.8667	0.61655	0.52803	0.60522	0.90211	18.5333	0.42784	0.36639	0.63679	0.9841	18.4667	0.41252	0.87452	1.09073	1.05344
18.8	0.18839	0.13385	0.10892	0.88336	19.9333	0.6098	0.52171	0.60233	0.87338	18.6	0.44259	0.36958	0.62148	0.93558	18.5333	0.41701	0.85715	1.13398	1.06416
18.8667	0.19234	0.13963	0.11302	0.89034	20.0667	0.61531	0.52434	0.62459	0.8957	18.6667	0.4446	0.37366	0.62514	0.94919	18.6	0.41775	0.86956	1.10138	1.0575
18.9333	0.19823	0.12881	0.11171	0.92014	20.1333	0.61261	0.53483	0.63584	0.90243	18.7333	0.45116	0.3728	0.6091	0.94762	18.6667	0.41657	0.88617	1.11616	1.0454
19	0.19621	0.13869	0.10976	0.87453	20.2	0.62311	0.53063	0.61327	0.93523	18.8	0.44296	0.36741	0.62326	0.96956	18.7333	0.41768	0.87124	1.07249	1.0579
19.0667	0.20771	0.13921	0.11229	0.92709	20.2667	0.6239	0.54722	0.62866	0.8898	18.8667	0.4494	0.37201	0.61403	0.96908	18.8	0.42351	0.87135	1.09997	1.07867
19.1333	0.19624	0.13237	0.1149	0.88331	20.3333	0.60793	0.53414	0.62725	0.92555	18.9333	0.45274	0.37419	0.62457	0.96348	18.8667	0.42314	0.9005	1.12116	1.07814
19.2	0.17943	0.15181	0.10994	0.90711	20.4	0.61355	0.5508	0.63939	0.89796	19	0.44213	0.37716	0.62551	0.89777	18.9333	0.42094	0.88929	1.14484	1.07924
19.2667	0.19947	0.15224	0.11642	0.90426	20.4667	0.61567	0.54519	0.62088	0.93015	19.0667	0.45379	0.37271	0.6423	0.92237	19	0.42708	0.8907	1.12074	1.06529
19.3333	0.18445	0.13316	0.12342	0.87089	20.5333	0.61154	0.55429	0.61544	0.92455	19.1333	0.43644	0.38028	0.64092	0.91174	19.0667	0.42716	0.89298	1.06914	1.05048
19.4	0.20899	0.13318	0.12671	0.91021	20.6	0.61634	0.53815	0.62736	0.93266	19.2	0.43495	0.38228	0.6445	0.96253	19.1333	0.4315	0.89841	1.10196	1.05319
19.4667	0.20186	0.14158	0.12058	0.87996	20.6667	0.59011	0.52997	0.6223	0.95612	19.2667	0.43543	0.38993	0.63642	0.94517	19.2	0.42913	0.88064	1.10429	1.04568
19.5333	0.19672	0.14427	0.11869	0.89499	20.7333	0.61297	0.56143	0.64566	0.93685	19.3333	0.45156	0.37332	0.62193	0.97362	19.2667	0.4271	0.89168	1.11895	1.04987
19.6	0.19337	0.14689	0.11764	0.88429	20.8	0.59722	0.56185	0.64552	0.88304	19.4	0.45017	0.39216	0.63278	0.98912	19.3333	0.43687	0.89509	1.0684	1.06225
19.6667	0.18987	0.1395	0.12474	0.90291	20.8667	0.61199	0.55888	0.6555	0.89375	19.4667	0.45328	0.38485	0.65947	0.97812	19.4	0.43386	0.87083	1.07993	1.05172
19.7333	0.19756	0.14413	0.12265	0.85065	20.9333	0.61706	0.56061	0.68622	0.93244	19.5333	0.44454	0.38094	0.65524	0.9867	19.4667	0.43479	0.85747	1.12957	1.0502
19.8	0.20588	0.14172	0.12849	0.86869	21	0.60396	0.55015	0.64162	0.93277	19.6	0.44256	0.38158	0.65762	0.93485	19.5333	0.43477	0.86043	1.09648	1.05844
19.8667	0.20213	0.13722	0.12446	0.88266	21.0667	0.6215	0.55746	0.66226	0.96141	19.6667	0.44012	0.36309	0.65527	0.94822	19.6	0.44022	0.87266	1.07016	1.05025
19.9333	0.2026	0.14302	0.12543	0.89167	21.1333	0.59813	0.5564	0.68512	0.9578	19.7333	0.45372	0.37806	0.65331	0.96687	19.6667	0.43591	0.8384	1.11097	1.0726
20	0.20864	0.14002	0.1304	0.9301	21.2	0.61773	0.54474	0.66103	0.9126	19.8	0.45096	0.38019	0.63833	0.966	19.7333	0.44011	0.87229	1.13326	1.07727
20.0667	0.22099	0.13907	0.13147	0.87782	21.2667	0.61624	0.55861	0.65407	0.92286	19.8667	0.44513	0.384	0.64038	0.94483	19.8	0.44297	0.85568	1.13197	1.06596
20.1333	0.2151	0.1407	0.12998	0.88151	21.3333	0.61162	0.55987	0.68382	0.96401	19.9333	0.44921	0.36536	0.66735	0.98936	19.8667	0.44349	0.87767	1.13274	1.06337
20.2	0.20048	0.14223	0.12833	0.91444	21.4	0.59218	0.55714	0.69051	0.9314	20	0.44662	0.38391	0.67285	0.94453	19.9333	0.44332	0.88784	1.12494	1.0613
20.2667	0.2109	0.1479	0.13551	0.91243	21.4667	0.59874	0.57	0.67067	0.9341	20.0667	0.43772	0.38975	0.65236	0.94533	20	0.45227	0.87898	1.11149	1.05998
20.3333	0.21494	0.15291	0.12972	0.88599	21.5333	0.60232	0.57077	0.70192	0.91761	20.1333	0.44487	0.38737	0.65081	0.97972	20.0667	0.44699	0.90604	1.04518	1.06201
20.4	0.20286	0.15083	0.13206	0.90153	21.6	0.61812	0.57748	0.66932	0.94544	20.2	0.4539	0.39017	0.6912	0.99299	20.1333	0.44507	0.89941	1.07917	1.07107
20.4667	0.21837	0.14277	0.13331	0.86576	21.6667	0.6195	0.57654	0.66618	0.94984	20.2667	0.45337	0.38864	0.68236	0.93254	20.2	0.4529	0.88546	1.05312	1.05693
20.5333	0.2155	0.13845	0.13641	0.88311	21.7333	0.60144	0.57932	0.67891	0.94877	20.3333	0.45171	0.38664	0.65886	0.98157	20.2667	0.44923	0.91538	1.05898	1.06607
20.6	0.23581	0.14576	0.13571	0.91175	21.8	0.61564	0.55369	0.69253	0.90724	20.4	0.44212	0.38866	0.68332	0.93956	20.3333	0.45298	0.91037	1.13056	1.04541
20.6667	0.20038	0.14353	0.13958	0.89854	21.8667	0.59126	0.56787	0.67526	0.95296	20.4667	0.44414	0.4056	0.65597	0.98434	20.4	0.45175	0.89659	1.10856	1.059
20.7333	0.199	0.14815	0.13792	0.878	21.9333	0.60472	0.5884	0.66641	0.9221	20.5333	0.45153	0.3899	0.67672	0.94552	20.4667	0.46081	0.89398	1.09777	1.09324
20.8	0.22361	0.15397	0.13773	0.90813	22	0.61708	0.56808	0.67175	0.95426	20.6	0.44948	0.37393	0.70831	0.93695	20.5333	0.45711	0.90075	1.11595	1.07149
20.8667	0.21749	0.15087	0.14091	0.92195	22.0667	0.617	0.58294	0.71221	0.9291	20.6667	0.44951	0.39168	0.67781	0.96115	20.6	0.4594	0.90417	1.11568	1.0618
20.9333	0.20751	0.14427	0.14178	0.85569	22.1333	0.61882	0.57288	0.69423	0.90021	20.7333	0.45741	0.40449	0.68646	0.99451	20.6667	0.45459	0.88301	1.04787	1.05668
21	0.20758	0.13621	0.1429	0.88952	22.2667	0.61231	0.57139	0.71829	0.89215	20.8	0.44602	0.41053	0.69874	0.96275	20.7333	0.46392	0.8688	1.13112	1.05262
21.0667	0.21077	0.14515	0.1426	0.91203	22.3333	0.60278	0.56068	0.69429	0.89364	20.8667	0.45005	0.40122	0.68749	0.96411	20.8	0.46741	0.88505	1.12091	1.06237
21.1333	0.20967	0.15247	0.14246	0.87841	22.4	0.6178	0.57604	0.69592	0.91517	20.9333	0.4525	0.39539	0.68652	0.97884	20.8667	0.46558	0.8825	1.06951	1.082
21.2	0.21702	0.1472	0.14382	0.85059	22.4667	0.62386	0.563	0.72931	0.94018	21	0.44392	0.39469	0.69117	0.96001	20.9333	0.46613	0.86979	1.10981	1.06202
21.2667	0.21075	0.14795	0.14391	0.89729	22.5333	0.61962	0.56374	0.7157	0.91377	21.0667	0.45174	0.38831	0.67575	0.98975	21	0.46686	0.90341	1.12011	1.05141
21.3333	0.20635	0.1457	0.14692	0.89947	22.6	0.61532	0.57241	0.72773	0.9219	21.1333	0.45254	0.40813	0.66969	0.958	21.0667	0.46485	0.88838	1.08155	1.06505
21.4	0.23652	0.15701	0.14614	0.88066	22.6667	0.62061	0.57588	0.72514	0.95287	21.2	0.45331	0.40508	0.70082	0.95032	21.1333	0.4661	0.88146	1.05539	1.07727
21.4667	0.20568	0.14405	0.14621	0.9408	22.7333	0.61669	0.56848	0.74734	0.91013	21.2667	0.45004	0.4056	0.69527	0.94734	21.2	0.46946	0.90368	1.10824	1.06387
21.5333	0.20959	0.14981	0.15001	0.88585	22.8	0.62222	0.59483	0.73312	0.95513	21.3333	0.43259	0.39551	0.69264	0.96621	21.2667	0.47165	0.91769	1.0854	1.07248
21.6	0.22085	0.15775	0.15091	0.88204	22.8667	0.61182	0.58097	0.7691	0.91932	21.4	0.43345	0.40978	0.68379	0.97335	21.3333	0.47659	0.91961	1.1417	1.0603
21.6667	0.21636	0.14925	0.14981	0.86777	22.9333	0.61656	0.61033	0.79382	0.94586	21.4667	0.45755	0.41691	0.68364	0.93643	21.4	0.47437	0.94423	1.11724	1.06645
21.7333	0.22021	0.15361	0.15152	0.91284	23	0.62145	0.58856	0.75823	0.87008	21.5333	0.44954	0.41422	0.72119	0.93599	21.4667	0.47288	0.94428	1.09876	1.08212
21.8	0.23194	0.14811	0.15267	0.91494	23.0667	0.6226	0.59767	0.78029	0.88177	21.6	0.44405	0.39991	0.68462	0.95713	21.5333	0.47647	0.94259	1.10223	1.06626
21.8667	0.21154	0.1455	0.15428	0.85785	23.1333	0.61446	0.61134	0.77006	0.91615	21.6667	0.4556	0.42077	0.69346	0.97457	21.6	0.47796	0.948	1.10258	1.0657
21.9333	0.2049	0.15137	0.15332	0.9306	23.2	0.62299	0.57686	0.79826	0.87374	21.7333	0.46004	0.41675	0.69925	0.98491	21.6667	0.47896	0.925	1.07738	1.06406
22	0.21013	0.15307	0.15502	0.89926	23.2667	0.63322	0.5821	0.75599	0.93866	21.8	0.4462	0.40648	0.69987	0.96731	21.7333	0.47823	0.91855	1.06786	1.06286
22.0667	0.2324	0.15064	0.15684	0.91303	23.3333	0.62943	0.61601	0.75651	0.93198	21.8667	0.44984	0.41496	0.6885	0.92649	21.8	0.48356	0.90543	1.06066	1.07346
22.1333	0.23256	0.15313	0.15594	0.88065	23.4	0.63067	0.60863	0.77531	0.89158	21.9333	0.45237	0.41833	0.69965	0.97981	21.8667	0.48682	0.93704	1.08368	1.06063
22.2	0.21921	0.16026	0.15929	0.91812	23.4667	0.63004	0.59496	0.82179	0.93401	22	0.46175	0.42166	0.70311	0.95266	21.9333	0.4803	0.92236	1.09084	1.0749
22.2667	0.22414	0.14964	0.15824	0.8967	23.6	0.61812	0.59172	0.79341	0.92601	22.0667	0.45387	0.41586	0.69993	0.98745	22	0.49205	0.93918	1.06776	1.07052
22.3333	0.22079	0.15266	0.16039	0.88181	23.6667	0.62964	0.62041	0.79181	0.9263	22.1333	0.45602	0.42657	0.7006	1.0011	22.0667	0.48937	0.9036	1.11433	1.05784
22.4	0.23416	0.14713	0.16098	0.85217	23.7333	0.63165	0.61871	0.79051	0.95085	22.2	0.45196	0.4306	0.71662	0.99745	22.1333	0.48358	0.91559	1.07997	1.06818
22.4667	0.22247	0.15338	0.16033	0.87009	23.8	0.62498	0.62303	0.8041	0.91499	22.2667	0.45445	0.41561	0.71018	0.99357	22.2	0.48721	0.93158	1.06513	1.05568
22.5333	0.22928	0.1612	0.16273	0.85332	23.8667	0.6194	0.63048	0.80998	0.96923	22.3333	0.44466	0.42804	0.68671	0.96699	22.2667	0.48716	0.90766	1.09707	1.05277
22.6	0.22696	0.14764	0.16532	0.86092	23.9333	0.62112	0.60147	0.80554	0.95024	22.4	0.4478	0.40938	0.72005	0.9578	22.3333	0.48954	0.93853	1.10904	1.07013
22.6667	0.23713	0.14601	0.16493	0.88682	24	0.61318	0.62425	0.84172	0.91861	22.4667	0.4404	0.42892	0.73562	0.95638	22.4	0.4912	0.9558	1.07067	1.04853
22.7333	0.24222	0.16255	0.16231	0.86801	24.0667	0.62408	0.64389	0.83488	0.88163	22.5333	0.45291	0.42111	0.72527	0.97505	22.4667	0.49148	0.92751	1.05576	1.06263
22.8	0.21776	0.15558	0.16233	0.84957	24.1333	0.61996	0.63867	0.79246	0.91025	22.6	0.44737	0.44537	0.71603	1.00187	22.5333	0.49088	0.93367	1.13149	1.05022
22.8667	0.23386	0.16586	0.16776	0.87026	24.2	0.61844	0.63261	0.80516	0.92599	22.6667	0.44616	0.43031	0.68926	0.94994	22.6	0.48482	0.93347	1.10257	1.04804
22.9333	0.21753	0.15408	0.1657	0.87188	24.2667	0.62394	0.65247	0.84326	0.8743	22.7333	0.45658	0.43066	0.69608	0.9763	22.6667	0.49048	0.93148	1.12587	1.07647
23	0.23536	0.15405	0.16587	0.89878	24.3333	0.63385	0.63961	0.82417	0.87478	22.8	0.4558	0.43055	0.7432	0.98526	22.7333	0.49156	0.93342	1.11276	1.07658
23.0667	0.22042	0.1596	0.16994	0.87603	24.4	0.61029	0.61758	0.84379	0.92532	22.8667	0.44358	0.44337	0.74359	0.95565	22.8	0.49927	0.95729	1.1163	1.05377
23.1333	0.23924	0.16565	0.17108	0.90689	24.4667	0.63341	0.6279	0.83047	0.93158	22.9333	0.45685	0.43737	0.71937	0.97767	22.8667	0.49595	0.94909	1.08748	1.07244
23.2	0.22454	0.15494	0.17136	0.90556	24.5333	0.61762	0.62237	0.82711	0.91767	23	0.45481	0.41674	0.72687	0.94057	22.9333	0.5003	0.92837	1.09648	1.07268
23.2667	0.22732	0.16615	0.17169	0.91755	24.6	0.6194	0.63252	0.8283	0.95866	23.0667	0.46178	0.44387	0.70899	0.99642	23	0.49625	0.94678	1.09133	1.06026
23.3333	0.24781	0.14505	0.17338	0.92152	24.6667	0.62756	0.65324	0.83449	0.89964	23.1333	0.46578	0.42816	0.75429	0.99537	23.0667	0.49896	0.95583	1.0945	1.0583
23.4	0.25665	0.15471	0.17228	0.93792	24.7333	0.62108	0.62695	0.84654	0.93719	23.2	0.46131	0.42256	0.73462	0.94102	23.1333	0.5042	0.92344	1.09425	1.07776
23.4667	0.22752	0.15201	0.17476	0.89831	24.8	0.62871	0.63756	0.83397	0.93461	23.2667	0.45868	0.43835	0.7121	0.99121	23.2	0.50658	0.92686	1.06227	1.05758
23.5333	0.24193	0.15227	0.17461	0.91467	24.8667	0.63207	0.65569	0.8645	0.92383	23.3333	0.45276	0.43118	0.71736	0.96621	23.2667	0.49949	0.95056	1.04996	1.05629
23.6	0.22678	0.15974	0.1735	0.92666	24.9333	0.62446	0.66148	0.86287	0.95349	23.4	0.46702	0.45293	0.73726	0.98742	23.3333	0.49935	0.96872	1.04363	1.0502
23.6667	0.24714	0.15561	0.17387	0.90544	25.0667	0.62992	0.65574	0.87075	0.95314	23.4667	0.46792	0.45813	0.7365	0.96232	23.4	0.50745	0.95866	1.0846	1.07196
23.7333	0.23833	0.16072	0.1794	0.92776	25.1333	0.63056	0.67615	0.83135	0.9581	23.5333	0.44966	0.42664	0.74872	0.96656	23.4667	0.50469	0.92369	1.09617	1.07528
23.8	0.24984	0.15624	0.17911	0.91295	25.2	0.65015	0.67252	0.83265	0.9484	23.6	0.43995	0.45002	0.7199	0.94592	23.5333	0.51308	0.93464	1.12186	1.02998
23.8667	0.23694	0.16599	0.17814	0.90212	25.2667	0.62136	0.65252	0.84766	0.90076	23.6667	0.46631	0.46593	0.72922	0.99018	23.6	0.51377	0.95462	1.06083	1.0256
23.9333	0.22295	0.15941	0.18111	0.93897	25.3333	0.62538	0.66476	0.84672	0.93472	23.7333	0.46309	0.43344	0.73842	0.99065	23.6667	0.51407	0.94067	1.0878	1.07888
24	0.23485	0.15806	0.17858	0.94196	25.4	0.63832	0.69128	0.82805	0.91297	23.8	0.45254	0.45339	0.72194	0.94933	23.7333	0.51066	0.9431	1.10613	1.06519
24.0667	0.23844	0.16504	0.18118	0.936	25.4667	0.63347	0.65494	0.82499	0.92828	23.8667	0.46165	0.46759	0.7329	0.9932	23.8	0.52507	0.9367	1.09153	1.07812
24.1333	0.23968	0.15714	0.18243	0.91778	25.5333	0.63778	0.66581	0.82476	0.93785	23.9333	0.45299	0.47005	0.70481	0.97853	23.8667	0.51602	0.93353	1.09241	1.06559
24.2	0.24274	0.16471	0.18674	0.90718	25.6667	0.63543	0.68871	0.86214	0.92629	24	0.46832	0.46561	0.75103	0.9986	23.9333	0.51706	0.94484	1.07074	1.05278
24.2667	0.22993	0.16604	0.18452	0.92376	25.7333	0.63575	0.68005	0.86944	0.97792	24.0667	0.46162	0.45925	0.73732	0.95569	24	0.5126	0.95355	1.08743	1.05496
24.3333	0.24518	0.16333	0.18415	0.91809	25.8	0.64544	0.66338	0.84863	0.95958	24.1333	0.46018	0.46359	0.72733	0.98338	24.0667	0.51033	0.9374	1.05971	1.05732
24.4	0.23362	0.16509	0.18962	0.93498	25.8667	0.63574	0.68269	0.88495	0.94103	24.2	0.45735	0.45424	0.7562	0.92219	24.1333	0.49767	0.97687	1.0705	1.06984
24.4667	0.24389	0.16987	0.18851	0.91589	25.9333	0.64365	0.68414	0.87307	0.91218	24.2667	0.46845	0.45692	0.73836	0.94511	24.2	0.51432	0.96401	1.07209	1.05033
24.5333	0.25495	0.15854	0.18874	0.87346	26	0.644	0.69118	0.88401	0.96051	24.3333	0.46892	0.46806	0.75502	0.9707	24.2667	0.52045	0.97501	1.06778	1.05207
24.6	0.25272	0.16359	0.19194	0.89537	26.0667	0.64187	0.67067	0.90157	0.9117	24.4	0.45569	0.47119	0.73265	0.94569	24.3333	0.51937	0.98444	1.10435	1.06954
24.6667	0.24685	0.16354	0.19296	0.88632	26.1333	0.63237	0.68475	0.89792	0.95157	24.4667	0.45331	0.48256	0.78119	0.97752	24.4	0.51751	0.95905	1.06794	1.07322
24.7333	0.25283	0.16727	0.1904	0.88191	26.2	0.64441	0.68917	0.90993	0.95375	24.5333	0.47094	0.47936	0.771	0.96718	24.4667	0.51772	0.96076	1.06607	1.05831
24.8	0.25144	0.16281	0.19221	0.89038	26.2667	0.63672	0.68556	0.91215	0.90367	24.6	0.45417	0.47211	0.72244	1.01142	24.5333	0.52621	0.9868	1.07719	1.06573
24.8667	0.26304	0.16936	0.19448	0.89622	26.3333	0.65599	0.66597	0.86982	0.94153	24.6667	0.45588	0.46873	0.75081	0.96294	24.6	0.52626	0.96636	1.08701	1.06219
24.9333	0.23641	0.16499	0.19117	0.88181	26.4	0.64273	0.69421	0.91515	0.95647	24.7333	0.46227	0.4814	0.74428	0.9943	24.6667	0.52614	1.00373	1.09385	1.04031
25	0.25289	0.16623	0.19489	0.88198	26.4667	0.6438	0.6783	0.92153	0.90011	24.8	0.45909	0.47554	0.76645	0.98008	24.7333	0.52639	1.00873	1.06852	1.0423
25.0667	0.26083	0.15652	0.19377	0.88214	26.5333	0.65	0.71161	0.88922	0.89897	24.8667	0.46009	0.48126	0.72456	0.99357	24.8	0.52988	1.02736	1.08494	1.06225
25.1333	0.23894	0.17275	0.1924	0.90782	26.6	0.64491	0.70071	0.90505	0.93438	24.9333	0.46333	0.45742	0.74972	0.97612	24.8667	0.52681	0.98284	1.08505	1.05496
25.2	0.25429	0.16103	0.19639	0.84949	26.6667	0.64463	0.71724	0.92573	0.90882	25	0.47174	0.45755	0.72538	0.91727	24.9333	0.52802	1.00501	1.07751	1.05048
25.2667	0.25414	0.17222	0.1975	0.87724	26.7333	0.64783	0.72366	0.93675	0.91041	25.0667	0.46919	0.48811	0.76779	0.96529	25	0.52272	1.03897	1.05765	1.04697
25.3333	0.25965	0.16305	0.19745	0.85339	26.8667	0.65426	0.70065	0.91088	0.95703	25.1333	0.45956	0.45778	0.73721	0.97496	25.0667	0.52638	1.00245	1.07363	1.05726
25.4	0.25594	0.16963	0.19979	0.90768	26.9333	0.65895	0.70478	0.91657	0.95154	25.2	0.47519	0.47769	0.75957	0.96663	25.1333	0.52063	1.02484	1.06841	1.04985
25.4667	0.24296	0.16025	0.19508	0.87068	27.1333	0.63129	0.74088	0.93282	0.92752	25.2667	0.45882	0.47975	0.77166	1.00185	25.2	0.53761	1.00781	1.02556	1.05294
25.5333	0.24959	0.16499	0.19968	0.91588	27.2	0.64632	0.74772	0.87142	0.91764	25.3333	0.45896	0.49735	0.76012	0.97302	25.2667	0.52777	1.0252	1.04342	1.06991
25.6	0.24898	0.15839	0.19934	0.87364	27.2667	0.65461	0.73051	0.9155	0.95655	25.4	0.45166	0.47824	0.75552	0.98494	25.3333	0.53265	1.02534	1.06225	1.04273
25.6667	0.24773	0.16788	0.19812	0.90428	27.3333	0.65334	0.69926	0.88756	0.88907	25.4667	0.45288	0.48779	0.74808	1.00428	25.4	0.52782	1.03628	1.09307	1.03968
25.7333	0.25361	0.17381	0.2018	0.91066	27.4	0.66599	0.69437	0.90948	0.90221	25.5333	0.45746	0.49069	0.77164	0.99684	25.4667	0.53126	1.03507	1.10268	1.03488
25.8	0.24581	0.16589	0.20216	0.88356	27.4667	0.65008	0.75099	0.93483	0.91437	25.6	0.47623	0.47833	0.75553	1.00066	25.5333	0.53562	1.02524	1.11652	1.039
25.8667	0.26306	0.17028	0.20363	0.90671	27.5333	0.66178	0.71747	0.88858	0.90578	25.6667	0.47083	0.49148	0.77818	0.96518	25.6	0.5352	1.03371	1.12531	1.05474
25.9333	0.25602	0.16534	0.20536	0.90043	27.6	0.64052	0.72448	0.94095	0.94679	25.7333	0.46689	0.49749	0.7634	1.00942	25.6667	0.54077	1.02472	1.05811	1.0536
26	0.24872	0.17337	0.2085	0.88031	27.6667	0.6559	0.73855	0.90749	0.94177	25.8	0.46647	0.48267	0.75721	1.00498	25.7333	0.53936	1.02869	1.11545	1.06551
26.0667	0.25511	0.17246	0.20855	0.90048	27.7333	0.65837	0.70849	0.91866	0.91488	25.8667	0.46762	0.47843	0.75573	0.9919	25.8	0.53332	1.0098	1.0709	1.04514
26.1333	0.25357	0.16325	0.208	0.94543	27.8	0.65375	0.71336	0.90302	0.93401	25.9333	0.47422	0.50775	0.78384	0.98178	25.8667	0.53707	1.01223	1.09447	1.05516
26.2	0.26124	0.17673	0.20931	0.93317	27.8667	0.66956	0.74364	0.94425	0.90856	26	0.46086	0.49215	0.77111	0.98208	25.9333	0.53809	1.01639	1.07099	1.0528
26.2667	0.2604	0.16848	0.21168	0.88776	27.9333	0.65608	0.72824	0.92738	0.94029	26.0667	0.46948	0.51165	0.78663	1.00013	26	0.54355	1.0381	1.08207	1.05699
26.3333	0.26209	0.17402	0.20685	0.92495	28	0.66134	0.726	0.89296	0.96413	26.1333	0.47299	0.49811	0.77098	0.95438	26.0667	0.55118	1.00796	1.09533	1.05081
26.4	0.25258	0.16692	0.21805	0.90196	28.0667	0.67456	0.73662	0.9075	0.93653	26.2	0.47665	0.52039	0.79039	0.95656	26.1333	0.54818	1.03311	1.07191	1.04769
26.4667	0.26101	0.17274	0.21293	0.9033	28.1333	0.66185	0.71776	0.89091	0.90384	26.2667	0.46496	0.49114	0.74757	0.96615	26.2	0.54616	1.04147	1.10457	1.04197
26.5333	0.25397	0.17631	0.21404	0.90626	28.2	0.66053	0.74462	0.90654	0.93567	26.3333	0.46408	0.49193	0.79249	0.98748	26.2667	0.53895	1.02704	1.04259	1.04365
26.6	0.25674	0.17608	0.21678	0.88723	28.2667	0.65226	0.72297	0.93283	0.89576	26.4	0.46664	0.53362	0.7618	0.98943	26.3333	0.5422	1.03084	1.08544	1.0511
26.6667	0.25668	0.18211	0.21713	0.90917	28.3333	0.67039	0.74585	0.9378	0.93156	26.4667	0.45756	0.52379	0.78391	0.98601	26.4	0.54589	1.02943	1.08778	1.05284
26.7333	0.26549	0.17311	0.21816	0.88277	28.4	0.66537	0.73893	0.89591	0.93692	26.5333	0.45965	0.51269	0.74585	0.97261	26.4667	0.53709	1.02159	1.03622	1.04681
26.8	0.27142	0.18182	0.21703	0.87373	28.4667	0.64218	0.74215	0.91718	0.93839	26.6	0.47553	0.50122	0.7537	0.98885	26.5333	0.5367	1.05196	1.04827	1.05875
26.8667	0.25905	0.17551	0.21588	0.93409	28.5333	0.6556	0.77768	0.90922	0.91457	26.6667	0.46775	0.48528	0.78558	0.93855	26.6	0.55065	1.03842	1.09046	1.06678
26.9333	0.26066	0.17634	0.21738	0.90632	28.6	0.66501	0.73561	0.91501	0.91527	26.7333	0.46716	0.52435	0.75063	0.99228	26.6667	0.54253	1.03071	1.07034	1.06772
27	0.25542	0.18462	0.21975	0.92684	28.6667	0.67811	0.78189	0.95974	0.91014	26.8	0.48298	0.50829	0.80181	0.97997	26.7333	0.55263	1.0536	1.08483	1.06269
27.0667	0.26166	0.17565	0.2223	0.91887	28.7333	0.66802	0.76156	0.94776	0.97475	26.8667	0.47067	0.51332	0.77599	1.01359	26.8	0.5523	1.04356	1.0866	1.05182
27.1333	0.26097	0.17867	0.21918	0.91546	28.8	0.65811	0.75016	0.91925	0.89721	26.9333	0.47272	0.50946	0.78013	1.01992	26.8667	0.54828	1.03024	1.07991	1.04926
27.2	0.25286	0.17095	0.22379	0.85736	28.8667	0.66105	0.74231	0.93263	0.95436	27	0.46018	0.52734	0.76333	1.0036	26.9333	0.55093	1.02065	1.08521	1.0609
27.2667	0.25986	0.17583	0.22276	0.87909	28.9333	0.6746	0.74736	0.93696	0.92063	27.0667	0.46565	0.5108	0.7497	1.01697	27	0.55594	1.05773	1.07462	1.04557
27.3333	0.25809	0.1719	0.22045	0.90749	29	0.66678	0.75342	0.93759	0.93231	27.1333	0.46449	0.52301	0.77797	1.00113	27.0667	0.55534	1.06093	1.05584	1.0465
27.4	0.2594	0.17403	0.22471	0.86094	29.0667	0.68983	0.77812	0.94633	0.96258	27.2	0.47061	0.53644	0.79167	0.93812	27.1333	0.55241	1.02304	1.07033	1.04971
27.4667	0.26329	0.17593	0.22383	0.9252	29.1333	0.67406	0.78033	0.92154	0.93807	27.2667	0.47415	0.54123	0.77851	0.92872	27.2	0.55283	1.05089	1.09161	1.0661
27.5333	0.2568	0.17413	0.22642	0.91616	29.2	0.67684	0.75927	0.94919	0.94933	27.3333	0.4805	0.53384	0.75732	0.94908	27.2667	0.55752	1.03666	1.1	1.05004
27.6	0.26407	0.17829	0.23035	0.8645	29.2667	0.65675	0.76011	0.95094	0.89945	27.4	0.45629	0.52942	0.78022	0.96233	27.3333	0.56033	1.02754	1.0677	1.06084
27.6667	0.2561	0.17812	0.22908	0.88803	29.3333	0.68067	0.794	0.95539	0.88968	27.4667	0.48022	0.51316	0.78786	0.95088	27.4	0.55826	1.00769	1.09959	1.04989
27.7333	0.26406	0.17273	0.23196	0.90268	29.4	0.65918	0.79977	0.94007	0.93577	27.5333	0.46549	0.53871	0.77008	0.98613	27.4667	0.55711	1.05455	1.0717	1.05093
27.8	0.25615	0.17369	0.23051	0.89329	29.4667	0.67778	0.74949	0.96515	0.93212	27.6	0.48567	0.52336	0.75705	0.97342	27.5333	0.5651	1.03176	1.04635	1.03954
27.8667	0.26187	0.17371	0.22286	0.86653	29.5333	0.69049	0.80261	0.95269	0.91537	27.6667	0.481	0.52545	0.80322	0.96064	27.6	0.55624	1.00568	1.07414	1.03944
27.9333	0.27576	0.18122	0.23013	0.86937	29.6	0.66087	0.79173	0.94583	0.93162	27.7333	0.45418	0.54086	0.78087	0.97166	27.6667	0.55652	1.01661	1.05551	1.04538
28	0.26487	0.18142	0.23039	0.89679	29.6667	0.69161	0.78509	0.95157	0.96942	27.8	0.47307	0.54141	0.78796	0.96269	27.7333	0.56332	1.0079	1.06789	1.03491
28.0667	0.25898	0.18302	0.23017	0.8687	29.7333	0.66799	0.7564	0.96885	0.91485	27.8667	0.48257	0.5156	0.78072	0.96247	27.8	0.57041	1.03074	1.10443	1.04786
28.1333	0.26398	0.178	0.23623	0.91633	29.8	0.67708	0.75963	0.92084	0.90352	27.9333	0.48047	0.552	0.78901	0.96148	27.8667	0.57028	1.02733	1.08574	1.06036
28.2	0.27356	0.18074	0.23452	0.91343	29.8667	0.68673	0.79553	0.95702	0.93025	28	0.47291	0.53151	0.79109	0.98021	27.9333	0.56796	1.01481	1.05874	1.06391
28.2667	0.26577	0.18051	0.22947	0.91336	29.9333	0.68698	0.78999	0.95152	0.91515	28.0667	0.48089	0.52857	0.79371	0.97047	28	0.56622	1.04112	1.09595	1.04252
28.3333	0.27079	0.18314	0.23591	0.90202	30.0667	0.70274	0.77948	0.96853	0.94759	28.1333	0.4742	0.53809	0.82464	0.96965	28.0667	0.56351	1.02734	1.08192	1.05047
28.4	0.26942	0.19087	0.23688	0.90708	30.1333	0.69252	0.77942	0.96634	0.96034	28.2	0.47074	0.53003	0.7991	0.99408	28.1333	0.56091	1.03554	1.04347	1.08985
28.4667	0.26044	0.19234	0.24237	0.8905	30.2	0.69911	0.78298	0.97569	0.92259	28.2667	0.47671	0.55728	0.8188	0.98665	28.2	0.57523	1.06229	1.03993	1.06603
28.5333	0.27122	0.18486	0.24457	0.91795	30.2667	0.70154	0.76221	0.95483	0.91685	28.3333	0.47156	0.52755	0.78981	0.98568	28.2667	0.56341	1.0468	1.06537	1.05064
28.6	0.27229	0.18501	0.24182	0.90186	30.3333	0.69335	0.81754	0.93476	0.88583	28.4	0.48125	0.55699	0.78923	0.95676	28.3333	0.55781	1.03576	1.10951	1.05747
28.6667	0.2748	0.18355	0.2444	0.89982	30.4	0.70556	0.79732	0.94813	0.93731	28.4667	0.49434	0.54602	0.82383	0.97342	28.4	0.58151	1.04309	1.09772	1.05261
28.7333	0.2639	0.19273	0.24784	0.92153	30.4667	0.70672	0.79066	0.95356	0.89648	28.5333	0.47163	0.56832	0.82447	0.98468	28.4667	0.55127	1.0321	1.07737	1.06934
28.8	0.26546	0.19009	0.25027	0.93187	30.5333	0.69227	0.80892	0.96291	0.90759	28.6	0.47891	0.54828	0.81545	0.95831	28.5333	0.56546	1.02009	1.09238	1.06341
28.8667	0.26224	0.18507	0.24188	0.88941	30.6	0.71576	0.79119	0.94468	0.94565	28.6667	0.47967	0.55845	0.79225	0.98287	28.6	0.57508	1.04608	1.11075	1.04474
28.9333	0.26482	0.18818	0.23642	0.92163	30.6667	0.69897	0.79649	0.94615	0.90977	28.7333	0.46244	0.52478	0.81849	0.98517	28.6667	0.57225	1.03891	1.07557	1.05202
29	0.27488	0.18603	0.25021	0.90184	30.7333	0.69923	0.82466	0.92104	0.90761	28.8	0.4964	0.53792	0.82131	0.99228	28.7333	0.5712	1.03726	1.08068	1.04
29.0667	0.26926	0.18811	0.24965	0.84982	30.8	0.68342	0.79993	0.90782	0.89999	28.8667	0.48121	0.5734	0.80994	0.96939	28.8	0.57668	1.04237	1.00785	1.05409
29.1333	0.27309	0.18923	0.24324	0.89249	30.9333	0.69886	0.77967	0.91554	0.91004	28.9333	0.48946	0.54282	0.76889	0.99955	28.8667	0.57601	1.0329	1.05934	1.06346
29.2	0.27568	0.1903	0.25171	0.88114	31	0.71385	0.81364	0.91441	0.93951	29	0.47543	0.54569	0.80781	0.96845	28.9333	0.57179	1.04051	1.04456	1.06451
29.2667	0.28967	0.18925	0.25252	0.86758	31.0667	0.70558	0.81879	0.96147	0.91724	29.0667	0.48518	0.57075	0.79372	1.00271	29	0.58346	1.02401	1.01578	1.04219
29.3333	0.26325	0.18621	0.25253	0.88003	31.2	0.71237	0.79132	0.91906	0.93246	29.1333	0.46533	0.54448	0.79177	0.97614	29.0667	0.57559	1.02655	1.07248	1.05283
29.4	0.27148	0.19246	0.26114	0.91558	31.2667	0.71773	0.83318	0.92012	0.92141	29.2	0.46292	0.56926	0.83648	0.99818	29.1333	0.58397	1.0619	1.02844	1.04085
29.4667	0.27902	0.19082	0.25196	0.86732	31.3333	0.71126	0.82767	0.94725	0.91281	29.2667	0.48097	0.56231	0.80858	1.00751	29.2	0.57536	1.04795	1.01266	1.03704
29.5333	0.26308	0.18821	0.25864	0.88416	31.4	0.70881	0.8288	0.9554	0.9535	29.3333	0.48231	0.56901	0.82095	1.01596	29.2667	0.58098	1.06932	1.02733	1.03892
29.6	0.27469	0.19364	0.25116	0.93337	31.4667	0.69588	0.8639	0.94692	0.93828	29.4	0.49728	0.55084	0.80105	0.99365	29.3333	0.57082	1.01851	1.08647	1.07031
29.6667	0.27619	0.18612	0.2558	0.91115	31.5333	0.71303	0.86444	0.97496	0.92863	29.4667	0.48398	0.56052	0.82286	1.00401	29.4	0.5743	1.02757	1.07519	1.05676
29.7333	0.27568	0.19317	0.26416	0.92219	31.6	0.71279	0.84329	0.96346	0.94569	29.5333	0.46902	0.58413	0.81845	1.00981	29.4667	0.5812	1.05841	1.00514	1.04303
29.8	0.27706	0.18505	0.2609	0.91862	31.7333	0.72328	0.82044	0.93929	0.94601	29.6	0.4831	0.56346	0.82376	0.95528	29.5333	0.57735	1.05103	1.018	1.04164
29.8667	0.28106	0.19626	0.25884	0.93326	31.8	0.696	0.85876	0.95102	0.92453	29.6667	0.46318	0.57452	0.79222	0.98036	29.6	0.58076	1.0383	1.06398	1.02973
29.9333	0.27972	0.19928	0.25465	0.88048	31.9333	0.71765	0.8348	0.95014	0.9699	29.7333	0.47803	0.57587	0.83478	0.98682	29.6667	0.58534	1.04985	1.07489	1.05654
30	0.27984	0.1962	0.25751	0.92719	32	0.73594	0.87703	0.95568	0.93345	29.8	0.48968	0.61384	0.80451	0.98344	29.7333	0.57479	1.02277	1.10549	1.04604
30.0667	0.27728	0.19117	0.26181	0.9053	32.0667	0.73239	0.86445	0.94483	0.92177	29.8667	0.46424	0.60188	0.8202	0.95111	29.8	0.593	1.0307	1.08548	1.05858
30.1333	0.28143	0.19322	0.26094	0.89887	32.1333	0.69752	0.85016	0.95634	0.96837	29.9333	0.47066	0.57427	0.83098	0.97308	29.8667	0.5849	1.0406	1.04482	1.07261
30.2	0.27828	0.19584	0.26959	0.89912	32.2	0.70631	0.85323	0.92824	0.94536	30	0.48187	0.61573	0.7857	0.98613	29.9333	0.58104	1.04019	1.03933	1.04122
30.2667	0.27803	0.20085	0.26514	0.8991	32.2667	0.72151	0.86831	0.91282	0.93799	30.0667	0.48873	0.58053	0.83334	1.01853	30	0.58743	1.02982	1.09096	1.0367
30.3333	0.28198	0.19011	0.26647	0.93571	32.3333	0.72483	0.84947	0.91507	0.90261	30.1333	0.48643	0.59579	0.81633	0.93511	30.0667	0.5833	1.06113	1.04953	1.05486
30.4	0.27667	0.20086	0.26458	0.89829	32.4	0.73668	0.84733	0.92646	0.94956	30.2	0.47138	0.57921	0.81984	0.95959	30.1333	0.59712	1.05555	1.04956	1.05853
30.4667	0.27865	0.20743	0.26046	0.94296	32.4667	0.7263	0.84006	0.94688	0.93639	30.2667	0.47063	0.60266	0.80661	0.95004	30.2	0.5902	1.04156	1.04757	1.05509
30.5333	0.289	0.1998	0.27646	0.90208	32.5333	0.73035	0.85795	0.9208	0.92591	30.3333	0.49645	0.58485	0.82287	1.00817	30.2667	0.58649	1.01042	1.03299	1.05248
30.6	0.27811	0.19956	0.27979	0.90188	32.6	0.70848	0.86509	0.95232	0.91394	30.4	0.4826	0.57547	0.78938	0.92907	30.3333	0.58414	1.02447	1.03036	1.05252
30.6667	0.28274	0.19387	0.2741	0.93313	32.7333	0.73925	0.83678	0.94675	0.96297	30.4667	0.48435	0.61166	0.82761	1.00248	30.4	0.58305	1.00799	1.03125	1.0518
30.7333	0.27962	0.1925	0.27595	0.90621	32.8	0.73368	0.84179	0.95884	0.94704	30.5333	0.48686	0.61863	0.83813	0.99856	30.4667	0.59417	1.03689	1.06115	1.06311
30.8	0.27946	0.21352	0.2752	0.91008	32.8667	0.72317	0.87002	0.95068	0.90776	30.6	0.49859	0.59983	0.82945	1.01433	30.5333	0.58899	0.99943	1.06817	1.04706
30.8667	0.2842	0.19604	0.27047	0.88491	32.9333	0.72707	0.88535	0.97304	0.93458	30.6667	0.4754	0.60485	0.85393	0.99488	30.6	0.59149	1.03898	1.05962	1.03177
30.9333	0.29011	0.20557	0.28392	0.88455	33	0.73087	0.89828	0.95795	0.93525	30.7333	0.48101	0.5867	0.80631	0.9733	30.6667	0.58655	1.05107	1.02451	1.03958
31	0.28846	0.19706	0.28234	0.92136	33.0667	0.73411	0.88516	0.94384	0.955	30.8	0.47389	0.60385	0.82066	0.98569	30.7333	0.59958	1.01085	1.04163	1.05757
31.0667	0.27957	0.19625	0.28071	0.92317	33.1333	0.73947	0.84105	0.96022	0.91293	30.8667	0.49548	0.61888	0.80598	0.98474	30.8	0.59102	1.02063	1.05755	1.0416
31.1333	0.28497	0.19877	0.28449	0.88098	33.2	0.72933	0.87663	0.93661	0.94089	30.9333	0.48515	0.5864	0.84801	0.99205	30.8667	0.58301	1.03161	1.01856	1.05089
31.2	0.29195	0.20225	0.27551	0.91578	33.2667	0.74856	0.88458	0.94159	0.93199	31	0.46988	0.60902	0.79418	0.95126	30.9333	0.58508	1.04687	1.10121	1.03904
31.2667	0.29001	0.20695	0.27353	0.86387	33.3333	0.76102	0.8575	0.95298	0.9306	31.0667	0.50192	0.60623	0.82125	0.9831	31	0.58549	1.05378	1.04046	1.0551
31.3333	0.27467	0.21002	0.28463	0.89005	33.4	0.74009	0.8486	0.96783	0.93863	31.1333	0.46882	0.6133	0.78227	0.97313	31.0667	0.59527	1.02809	1.07533	1.07332
31.4	0.28002	0.20144	0.29559	0.91485	33.5333	0.75155	0.85419	0.95051	0.93449	31.2	0.47802	0.59216	0.80644	0.93033	31.1333	0.60143	1.04283	1.04961	1.05993
31.4667	0.28595	0.19744	0.28679	0.89404	33.6	0.7477	0.86312	0.955	0.92663	31.2667	0.47447	0.60126	0.82704	0.98572	31.2	0.59902	1.04344	1.02623	1.05373
31.5333	0.28712	0.20706	0.2891	0.87934	33.6667	0.7431	0.83186	0.97248	0.96098	31.3333	0.48205	0.59671	0.81811	0.99286	31.2667	0.61101	1.03985	1.07782	1.0434
31.6	0.28986	0.20746	0.29198	0.85369	33.7333	0.74487	0.85029	0.96262	0.93358	31.4	0.49483	0.58375	0.82526	1.02389	31.3333	0.59806	1.01987	1.04887	1.05313
31.6667	0.28281	0.2007	0.29363	0.91678	33.8	0.74101	0.88646	0.95234	0.93312	31.4667	0.48594	0.61723	0.79161	0.97248	31.4	0.59838	1.0265	1.03065	1.04378
31.7333	0.29061	0.20753	0.29214	0.87843	33.8667	0.74065	0.85535	0.9669	0.96551	31.5333	0.49366	0.62149	0.82012	0.97401	31.4667	0.59505	1.02298	1.0496	1.05937
31.8	0.28742	0.20099	0.29706	0.89025	34	0.75778	0.85656	0.93543	0.92695	31.6	0.48901	0.62364	0.80922	1.00962	31.5333	0.60337	1.02344	1.04495	1.04817
31.8667	0.29098	0.20543	0.29118	0.92066	34.0667	0.7552	0.86328	0.94339	0.93633	31.6667	0.4925	0.60675	0.80416	1.03073	31.6	0.60317	1.00994	1.03936	1.06852
31.9333	0.29092	0.20456	0.29702	0.87289	34.1333	0.75089	0.88811	0.94519	0.95557	31.7333	0.48171	0.60288	0.82219	1.01247	31.6667	0.59605	1.02735	1.01903	1.06271
32	0.28859	0.20035	0.2975	0.86057	34.2	0.76026	0.88268	0.97613	0.98636	31.8	0.50012	0.61811	0.83014	1.01307	31.7333	0.60476	1.04328	1.04446	1.03389
32.0667	0.30846	0.20399	0.28833	0.88375	34.2667	0.73457	0.87321	0.96531	0.96003	31.8667	0.4899	0.62676	0.8275	0.96409	31.8	0.60186	1.05179	1.04008	1.02745
32.1333	0.28929	0.21473	0.29107	0.8976	34.3333	0.77121	0.88516	0.97483	0.97142	31.9333	0.5115	0.61999	0.81076	0.9795	31.8667	0.60652	1.04705	1.08064	1.03813
32.2	0.29117	0.2073	0.30308	0.90308	34.4	0.73279	0.91231	0.98035	0.93199	32	0.50667	0.61423	0.81704	0.97539	31.9333	0.59678	1.04545	1.0572	1.04469
32.2667	0.29335	0.2083	0.28659	0.90669	34.4667	0.76971	0.91217	1.00246	0.94674	32.0667	0.50137	0.6013	0.8126	0.95549	32	0.59585	1.02419	1.04577	1.05232
32.3333	0.29292	0.21104	0.29642	0.88036	34.5333	0.74604	0.88228	0.97158	0.96811	32.1333	0.49189	0.64031	0.86093	0.98087	32.0667	0.59541	1.02302	1.06239	1.07056
32.4	0.29394	0.20528	0.30933	0.89796	34.6	0.73723	0.88218	0.97694	0.96859	32.2	0.48614	0.59729	0.82339	1.0031	32.1333	0.60502	1.04632	1.06194	1.07498
32.4667	0.28707	0.21054	0.30673	0.91828	34.8	0.72915	0.85908	0.97141	0.98188	32.2667	0.50431	0.65092	0.83362	0.98297	32.2	0.5998	1.06117	1.05121	1.07421
32.5333	0.30051	0.21186	0.30216	0.89135	34.8667	0.74574	0.92082	0.95598	0.94311	32.3333	0.4733	0.6219	0.81461	0.98823	32.2667	0.60591	1.03662	1.04802	1.02182
32.6	0.29666	0.209	0.30749	0.8782	35	0.76013	0.88892	0.97632	0.94343	32.4	0.51019	0.62182	0.81538	0.95486	32.3333	0.61849	1.06533	1.0912	1.05946
32.6667	0.3053	0.21001	0.31621	0.91306	35.0667	0.75332	0.89962	0.96469	0.89746	32.4667	0.49115	0.60649	0.84188	1.0008	32.4	0.61005	1.04716	1.0731	1.03919
32.7333	0.29212	0.2183	0.30761	0.88933	35.1333	0.77128	0.88412	0.98254	0.94647	32.5333	0.50229	0.62437	0.83283	1.01147	32.4667	0.60832	1.05148	1.08204	1.04953
32.8	0.2973	0.21484	0.30943	0.90184	35.2	0.77195	0.90759	0.98483	0.91365	32.6	0.49095	0.61195	0.82839	0.97148	32.5333	0.59109	1.03067	1.06873	1.05529
32.8667	0.30811	0.21577	0.32088	0.87823	35.2667	0.76012	0.8564	0.94573	0.95235	32.6667	0.4927	0.6335	0.83243	0.97832	32.6	0.6098	1.05552	1.0419	1.04405
32.9333	0.31688	0.21002	0.31157	0.9058	35.4	0.7441	0.8799	0.99663	0.91595	32.7333	0.48427	0.61965	0.87555	0.97232	32.6667	0.60138	1.04623	1.03225	1.0529
33	0.29244	0.21185	0.31389	0.91772	35.4667	0.75532	0.90871	0.98011	0.94381	32.8	0.50565	0.64877	0.83218	0.99455	32.7333	0.60634	1.02934	1.01696	1.04422
33.0667	0.30244	0.21814	0.31102	0.92998	35.5333	0.74535	0.86972	0.95308	0.90153	32.8667	0.49667	0.64251	0.85584	0.94917	32.8	0.60223	1.07117	1.01652	1.05293
33.1333	0.29624	0.22078	0.30729	0.91562	35.6	0.75885	0.86301	0.9491	0.97519	32.9333	0.50666	0.63813	0.82977	1.00364	32.8667	0.60956	1.03258	1.0357	1.05075
33.2	0.31179	0.21333	0.3035	0.93377	35.6667	0.75243	0.89143	0.98434	0.94698	33	0.49667	0.63007	0.85915	0.95956	32.9333	0.60742	1.01696	1.02716	1.04789
33.2667	0.30896	0.21052	0.32605	0.88574	35.7333	0.74391	0.90324	0.9822	0.92005	33.0667	0.49406	0.64874	0.85459	0.96398	33	0.60498	1.02626	1.05407	1.03717
33.3333	0.29918	0.21221	0.32103	0.91269	35.8	0.76602	0.88866	0.96618	0.91809	33.1333	0.52034	0.67812	0.83959	0.96837	33.0667	0.60581	1.05975	1.05692	1.02827
33.4	0.30946	0.22352	0.32382	0.94366	35.8667	0.77239	0.91278	0.95549	0.96666	33.2	0.49779	0.65091	0.84096	1.00125	33.1333	0.61827	1.03407	1.06773	1.03129
33.4667	0.30777	0.21842	0.32131	0.91012	35.9333	0.74862	0.88351	0.96365	0.93514	33.2667	0.50198	0.63495	0.82496	1.02281	33.2	0.60816	1.03836	1.0758	1.04296
33.5333	0.30903	0.21891	0.32221	0.9494	36.2	0.7599	0.90712	0.95918	0.96911	33.3333	0.52214	0.69224	0.85352	1.01185	33.2667	0.60776	1.00337	1.03274	1.05056
33.6	0.31397	0.22034	0.32687	0.92622	36.2667	0.77562	0.87001	0.95617	0.97173	33.4	0.50947	0.68412	0.84058	1.00187	33.3333	0.60828	1.05443	1.05523	1.04784
33.6667	0.3166	0.22122	0.31539	0.95629	36.4	0.77312	0.88	0.94903	0.96587	33.4667	0.49976	0.64411	0.84094	1.01133	33.4	0.60685	1.03634	1.06323	1.04929
33.7333	0.3118	0.22214	0.32581	0.92323	36.4667	0.77827	0.89133	0.96086	0.93658	33.5333	0.49525	0.64615	0.8289	0.98332	33.4667	0.61261	1.04186	1.06551	1.04351
33.8	0.31602	0.21913	0.31859	0.9155	36.5333	0.78325	0.91192	0.96787	0.93376	33.6	0.4838	0.65082	0.81354	0.99479	33.5333	0.60893	1.01982	1.05997	1.03631
33.8667	0.30429	0.22872	0.32694	0.87828	36.6	0.77901	0.88399	0.97759	0.94495	33.6667	0.48806	0.65709	0.8752	0.99471	33.6	0.61951	1.01173	1.08451	1.05117
33.9333	0.30302	0.2206	0.3221	0.91299	36.6667	0.77444	0.90902	0.92951	0.97873	33.7333	0.51382	0.63187	0.863	1.00334	33.6667	0.61643	1.04478	1.07251	1.04668
34	0.31164	0.23103	0.31907	0.91675	36.7333	0.78792	0.91959	0.97005	0.90682	33.8	0.48738	0.66272	0.83117	0.9736	33.7333	0.61944	1.03901	1.09174	1.05598
34.0667	0.30612	0.21951	0.32727	0.89581	36.8	0.78952	0.86491	0.96129	0.97459	33.8667	0.49653	0.64613	0.85906	0.98557	33.8	0.61609	1.00942	1.06334	1.04492
34.1333	0.31697	0.2238	0.32701	0.89193	36.8667	0.78803	0.90517	0.96835	0.97172	33.9333	0.49935	0.66981	0.84643	0.98861	33.8667	0.62172	1.01665	1.07988	1.04759
34.2	0.31648	0.22523	0.34258	0.9198	36.9333	0.77756	0.88689	0.99281	0.91564	34	0.51633	0.66177	0.86116	0.98387	33.9333	0.61347	1.02571	1.04064	1.05917
34.2667	0.329	0.22037	0.33527	0.88592	37	0.78962	0.89884	0.95358	0.9238	34.0667	0.49264	0.65985	0.81895	0.97022	34	0.62927	1.02556	1.0669	1.05216
34.3333	0.31658	0.22425	0.34488	0.90788	37.0667	0.7803	0.89207	0.95569	0.9477	34.1333	0.50144	0.66704	0.81742	0.97674	34.0667	0.6226	1.03489	1.0578	1.04077
34.4	0.32086	0.22809	0.34149	0.90685	37.1333	0.78593	0.91029	0.97509	0.94897	34.2	0.52156	0.65853	0.85649	0.9877	34.1333	0.61666	1.00867	1.06201	1.05483
34.4667	0.3172	0.22489	0.34261	0.85163	37.2	0.76024	0.90483	0.9629	0.92061	34.2667	0.49634	0.65585	0.83732	0.97245	34.2	0.61801	1.0129	1.05234	1.04737
34.5333	0.31582	0.22384	0.35468	0.88036	37.2667	0.79527	0.87347	0.94737	0.94115	34.3333	0.5134	0.67697	0.82168	1.01357	34.2667	0.6214	1.0343	1.08502	1.02992
34.6	0.31676	0.2272	0.35457	0.8684	37.3333	0.79475	0.89416	0.93155	0.91977	34.4	0.51023	0.65311	0.84175	0.97784	34.3333	0.61912	1.03816	1.03835	1.06455
34.6667	0.31447	0.22883	0.35213	0.89311	37.4	0.76548	0.88942	0.95105	0.94165	34.4667	0.50042	0.68602	0.82314	1.01086	34.4	0.6089	1.0421	1.07429	1.05041
34.7333	0.31911	0.22515	0.33995	0.92056	37.4667	0.7902	0.91255	0.94635	0.91813	34.5333	0.51241	0.65984	0.86023	0.97721	34.4667	0.61508	1.02422	1.08166	1.05491
34.8	0.32316	0.23406	0.35462	0.89409	37.5333	0.78107	0.88476	0.96444	0.93197	34.6	0.50194	0.69653	0.86063	1.00061	34.5333	0.61618	1.0395	1.0335	1.04359
34.8667	0.3074	0.23204	0.3509	0.88717	37.6	0.78785	0.9173	0.97678	0.90126	34.6667	0.5207	0.64667	0.86392	0.93648	34.6	0.62456	1.03957	1.03669	1.05675
34.9333	0.32245	0.23311	0.34623	0.89291	37.6667	0.77552	0.92894	0.94035	0.97817	34.7333	0.51861	0.67278	0.83082	0.98693	34.6667	0.62097	1.03012	1.08855	1.04709
35	0.32302	0.2335	0.34885	0.91466	37.7333	0.77534	0.90275	0.97494	0.91816	34.8	0.50278	0.70272	0.84587	0.95096	34.7333	0.6262	1.04733	1.05108	1.02851
35.0667	0.32565	0.23082	0.35085	0.92206	37.8	0.77995	0.91785	0.98376	0.92975	34.8667	0.5183	0.69594	0.86087	0.96873	34.8	0.61443	1.06081	1.03716	1.04305
35.1333	0.33459	0.22783	0.348	0.91972	37.8667	0.79044	0.93958	0.95547	0.93668	34.9333	0.51597	0.69711	0.84898	1.02582	34.8667	0.62663	1.01443	1.0421	1.03828
35.2	0.33847	0.23047	0.3638	0.92473	37.9333	0.79249	0.92664	0.95476	0.94004	35	0.52938	0.67308	0.88886	0.96736	34.9333	0.61481	1.04528	1.05271	1.05044
35.2667	0.33024	0.23325	0.36636	0.92827	38	0.78301	0.91322	0.92452	0.95396	35.0667	0.51798	0.7063	0.85416	1.0154	35	0.63142	1.02116	1.04154	1.03332
35.3333	0.33065	0.23488	0.36314	0.90187	38.0667	0.77285	0.91159	0.94191	0.96221	35.1333	0.51825	0.69134	0.86659	0.98206	35.0667	0.61583	1.01391	1.02938	1.05541
35.4	0.32503	0.23635	0.36001	0.89548	38.1333	0.79843	0.89629	0.94869	0.97112	35.2	0.50337	0.71642	0.85194	0.96647	35.1333	0.62477	1.00839	1.01246	1.05886
35.4667	0.32861	0.23764	0.35583	0.87456	38.2	0.79358	0.91051	0.96164	0.91644	35.2667	0.52819	0.69105	0.84794	1.00368	35.2	0.6158	1.01066	1.08016	1.02379
35.5333	0.33238	0.23895	0.37452	0.92972	38.2667	0.7957	0.92283	0.97851	0.96547	35.3333	0.52053	0.68424	0.87463	1.03729	35.2667	0.62587	1.03341	1.07786	1.05722
35.6	0.32167	0.24174	0.36024	0.91675	38.3333	0.78264	0.91026	0.98555	0.9275	35.4	0.51662	0.67283	0.84237	0.99552	35.3333	0.61258	1.05553	1.07289	1.05292
35.6667	0.32827	0.23728	0.37368	0.92347	38.4	0.77931	0.89623	0.99517	0.9432	35.4667	0.53035	0.68908	0.86154	0.99315	35.4	0.63995	1.02034	1.05281	1.05136
35.7333	0.33048	0.23578	0.37196	0.92932	38.4667	0.79171	0.89003	0.94809	0.94252	35.5333	0.52229	0.67912	0.86177	1.01116	35.4667	0.62049	1.03774	1.01395	1.03036
35.8	0.32789	0.24001	0.35992	0.92177	38.6	0.77375	0.88458	0.98496	0.92585	35.6	0.53778	0.68377	0.87702	1.01711	35.5333	0.62263	1.03352	1.07192	1.04097
35.8667	0.33996	0.24132	0.38665	0.90436	38.6667	0.79526	0.92227	0.98111	0.93508	35.6667	0.52523	0.67359	0.86781	0.99417	35.6	0.62955	1.05502	1.04157	1.06702
35.9333	0.33623	0.24069	0.38852	0.9373	38.8	0.79359	0.87938	0.95088	0.92773	35.7333	0.51234	0.69942	0.8748	0.97587	35.6667	0.62525	1.06433	1.05779	1.02743
36	0.33634	0.24495	0.37189	0.90817	38.9333	0.78235	0.94194	0.93995	0.92136	35.8	0.53103	0.65249	0.86318	0.9935	35.7333	0.63155	1.02028	1.01849	1.02894
36.0667	0.34073	0.24151	0.38611	0.90152	39.2667	0.80651	0.94328	0.92087	0.95159	35.8667	0.51274	0.64623	0.87185	1.00703	35.8	0.62108	1.05201	1.04884	1.04018
36.1333	0.33224	0.24555	0.37121	0.86628	39.4	0.81306	0.90841	0.96045	0.94261	35.9333	0.49307	0.70227	0.85554	0.98778	35.8667	0.62199	1.06505	1.08335	1.03372
36.2	0.34783	0.24674	0.38251	0.89249	39.4667	0.81674	0.88451	0.93875	0.96028	36	0.51162	0.65679	0.86621	0.97601	35.9333	0.62074	1.0514	1.06967	1.05546
36.2667	0.33977	0.24506	0.36426	0.93554	39.5333	0.83136	0.93744	0.94112	0.97711	36.0667	0.51309	0.69619	0.85719	1.00163	36	0.62475	1.03914	1.0613	1.0555
36.3333	0.34803	0.24363	0.37529	0.89819	39.6	0.80268	0.91864	0.93287	0.93279	36.1333	0.5099	0.6669	0.87045	0.94875	36.0667	0.62653	1.05096	1.06785	1.03762
36.4	0.33026	0.24982	0.39837	0.9126	39.6667	0.81651	0.92332	0.97118	0.98133	36.2	0.53058	0.69911	0.83718	0.95541	36.1333	0.62261	1.02001	1.05608	1.05041
36.4667	0.34346	0.24862	0.38393	0.91416	39.7333	0.80942	0.87972	0.96138	0.94696	36.2667	0.53104	0.69825	0.86498	0.99028	36.2	0.62986	1.03552	1.05863	1.05902
36.5333	0.35763	0.25201	0.39603	0.92287	39.8	0.8019	0.91122	0.9584	0.91069	36.3333	0.51002	0.70056	0.88644	0.99613	36.2667	0.62224	1.04612	1.03218	1.05466
36.6	0.3555	0.25203	0.38103	0.92563	39.8667	0.8209	0.92545	0.95298	0.93055	36.4	0.52427	0.70825	0.86415	0.99542	36.3333	0.63625	1.01645	1.01356	1.04484
36.6667	0.36629	0.25164	0.40935	0.88952	39.9333	0.79551	0.89197	0.97812	0.94814	36.4667	0.52838	0.6951	0.86227	0.96158	36.4	0.63766	1.0477	1.04768	1.04003
36.7333	0.33805	0.25275	0.39234	0.91261	40	0.81331	0.88614	0.97951	0.96324	36.5333	0.5299	0.67945	0.85372	0.94113	36.4667	0.63152	1.05579	1.02089	1.04146
36.8	0.35408	0.25239	0.39424	0.89406	40.0667	0.80754	0.88219	0.98647	0.9497	36.6	0.53681	0.69296	0.89305	1.01601	36.5333	0.64397	1.01885	1.06032	1.05486
36.8667	0.35063	0.25507	0.40535	0.88732	40.1333	0.82172	0.92071	0.97784	0.91996	36.6667	0.53417	0.70081	0.8561	0.97525	36.6	0.62492	1.01892	1.01381	1.05036
36.9333	0.35624	0.25907	0.3923	0.87477	40.2	0.80257	0.89405	0.95304	0.90711	36.7333	0.52925	0.72645	0.88144	1.00702	36.6667	0.63332	1.03279	1.07274	1.0518
37	0.36135	0.25544	0.39733	0.90667	40.2667	0.80387	0.91922	0.95888	0.92044	36.8	0.52945	0.73521	0.85464	1.01191	36.7333	0.62634	1.03449	1.06698	1.06391
37.0667	0.35407	0.25966	0.40684	0.88167	40.3333	0.80446	0.90921	0.96885	0.91819	36.8667	0.53362	0.68166	0.85649	0.97044	36.8	0.63297	1.04675	1.07723	1.05143
37.1333	0.36549	0.25744	0.38112	0.90533	40.4667	0.79756	0.92492	0.93069	0.94049	36.9333	0.52228	0.68627	0.87132	1.00801	36.8667	0.63735	1.05078	1.04117	1.02522
37.2	0.3578	0.26756	0.41319	0.90621	40.5333	0.8184	0.90811	0.94394	0.94181	37	0.5388	0.71642	0.84699	0.99018	36.9333	0.62745	1.01459	1.06721	1.03768
37.2667	0.36141	0.2633	0.40084	0.8911	40.6	0.81888	0.90989	0.97839	0.93396	37.0667	0.53874	0.71798	0.88203	0.98941	37	0.64249	1.00261	1.05556	1.04876
37.3333	0.36642	0.27009	0.4192	0.88468	40.6667	0.80951	0.92655	0.93925	0.95032	37.1333	0.51064	0.70418	0.87692	0.98798	37.0667	0.62477	1.02068	1.01626	1.02935
37.4	0.3667	0.26643	0.4151	0.86774	40.7333	0.80518	0.91895	0.98158	0.9359	37.2	0.52403	0.68444	0.88434	1.02385	37.1333	0.6332	1.02957	1.01483	1.06365
37.4667	0.36084	0.26388	0.41351	0.89157	40.8	0.81105	0.93875	0.98693	0.94868	37.2667	0.53795	0.69205	0.89704	1.00378	37.2	0.63957	1.03197	1.05239	1.01945
37.5333	0.35934	0.26573	0.41772	0.88865	40.8667	0.80751	0.93586	0.97861	0.94112	37.3333	0.50139	0.7165	0.85839	0.97641	37.2667	0.63495	1.01808	1.06583	1.04168
37.6	0.37956	0.26552	0.43447	0.89275	40.9333	0.81219	0.91039	0.94853	0.93701	37.4	0.52879	0.69194	0.84678	1.00915	37.3333	0.63849	1.0256	1.01522	1.05813
37.6667	0.36985	0.27076	0.41664	0.87006	41.0667	0.83134	0.90456	0.9442	0.92999	37.4667	0.52556	0.71541	0.87287	1.01046	37.4	0.64641	1.03725	1.05459	1.04247
37.7333	0.36214	0.2706	0.43596	0.88955	41.1333	0.82434	0.91091	0.96886	0.96756	37.5333	0.52525	0.71082	0.89116	1.00291	37.4667	0.64101	1.06133	1.05494	1.0436
37.8	0.36933	0.27588	0.44183	0.91671	41.2	0.81864	0.95272	0.99819	0.90314	37.6	0.53496	0.71404	0.87641	0.95577	37.5333	0.62969	1.04078	1.06104	1.05005
37.8667	0.35717	0.27553	0.44652	0.90584	41.2667	0.82534	0.92198	0.96084	0.93516	37.6667	0.53639	0.70537	0.85884	0.9815	37.6	0.62272	1.02109	1.05568	1.05176
37.9333	0.37904	0.27471	0.43602	0.87997	41.3333	0.81586	0.93417	0.95319	0.89511	37.7333	0.5273	0.70504	0.89112	0.97974	37.6667	0.65475	1.01039	1.05112	1.05412
38	0.37801	0.27439	0.42951	0.9158	41.4	0.80663	0.92049	1.00012	0.91853	37.8	0.54051	0.70536	0.89074	1.00029	37.7333	0.63716	1.04948	1.0703	1.03673
38.0667	0.35764	0.27819	0.44924	0.88426	41.4667	0.81577	0.93453	0.98221	0.92951	37.8667	0.53517	0.75121	0.88746	0.98607	37.8	0.62947	1.04506	1.06819	1.04029
38.1333	0.39166	0.28098	0.4405	0.90367	41.5333	0.81471	0.97245	0.99658	0.96889	37.9333	0.53779	0.74041	0.85322	0.954	37.8667	0.64199	1.04587	1.01712	1.00506
38.2	0.37059	0.28464	0.45347	0.89901	41.6	0.82358	0.93879	0.98357	0.93527	38	0.52604	0.75455	0.90714	1.00384	37.9333	0.63495	1.02929	1.0529	1.00665
38.2667	0.35666	0.28855	0.43987	0.92047	41.6667	0.82151	0.95596	0.95576	0.9077	38.0667	0.52615	0.75898	0.8847	1.01679	38	0.63075	1.01334	1.04787	1.0614
38.3333	0.38296	0.29444	0.42413	0.85095	41.7333	0.82616	0.9399	0.98199	0.89309	38.1333	0.52084	0.72693	0.87066	0.97605	38.0667	0.62387	1.02131	1.05762	1.01972
38.4	0.38177	0.28814	0.46844	0.89354	41.8	0.83039	0.94239	0.95222	0.93741	38.2	0.51913	0.69907	0.86426	1.01271	38.1333	0.65039	1.00422	1.02816	1.02378
38.4667	0.37535	0.29594	0.45826	0.90364	41.8667	0.84293	0.92799	0.97581	0.94052	38.2667	0.55437	0.71757	0.88848	0.97516	38.2	0.63268	1.02365	1.07143	1.04597
38.5333	0.3634	0.29222	0.44562	0.8816	41.9333	0.81383	0.93259	0.96053	0.90799	38.3333	0.52438	0.73056	0.85756	0.98272	38.2667	0.64795	1.03815	1.04833	1.05164
38.6	0.37617	0.29588	0.45578	0.91961	42	0.83738	0.94115	0.96096	0.95108	38.4	0.5594	0.73944	0.86767	0.99062	38.3333	0.6418	1.01264	1.05819	1.05096
38.6667	0.38053	0.29241	0.45585	0.88421	42.0667	0.80841	0.94047	1.0023	0.92536	38.4667	0.551	0.7409	0.89292	0.97158	38.4	0.6387	1.00959	1.05193	1.0699
38.7333	0.38906	0.29555	0.47905	0.90198	42.2	0.81999	0.92276	0.98555	0.94819	38.5333	0.5489	0.71836	0.88472	0.99449	38.4667	0.64232	1.04475	1.0302	1.06363
38.8	0.36707	0.29879	0.47668	0.9018	42.3333	0.82447	0.8923	0.99615	0.93851	38.6	0.54086	0.71855	0.87861	0.99673	38.5333	0.6429	1.01914	1.00671	1.06403
38.8667	0.38702	0.2991	0.47318	0.89275	42.4	0.83282	0.89141	0.97703	0.91916	38.6667	0.55431	0.75281	0.85568	0.97747	38.6	0.6488	1.03323	1.04461	1.02255
38.9333	0.36658	0.30507	0.48086	0.93119	42.4667	0.84339	0.94349	0.96456	0.93999	38.7333	0.54256	0.72174	0.85618	0.9922	38.6667	0.64252	1.02535	1.04878	1.02995
39	0.38345	0.30547	0.46115	0.91301	42.5333	0.82641	0.92132	0.97506	0.95939	38.8	0.52816	0.74005	0.86315	0.98835	38.7333	0.63776	1.04421	1.05097	1.05074
39.0667	0.38766	0.30627	0.47717	0.92753	42.6	0.81984	0.90448	0.94312	0.93546	38.8667	0.52333	0.73194	0.84932	0.98081	38.8	0.64407	1.04678	1.03801	1.02782
39.1333	0.378	0.31743	0.45349	0.87238	42.6667	0.83131	0.93973	0.96864	0.9634	38.9333	0.54914	0.73194	0.88095	1.0188	38.8667	0.64333	1.03557	1.05704	1.04822
39.2	0.38511	0.31512	0.49601	0.89149	42.7333	0.82242	0.9257	0.96139	0.90937	39	0.56377	0.71573	0.86154	1.0081	38.9333	0.63894	1.04995	1.0817	1.0299
39.2667	0.37735	0.31317	0.48154	0.92138	42.8	0.82981	0.94852	0.96986	0.90329	39.0667	0.55992	0.74576	0.88466	1.02286	39	0.6408	1.011	1.04202	1.033
39.3333	0.39365	0.32522	0.48018	0.8834	42.8667	0.83767	0.96065	0.95566	0.94635	39.1333	0.5596	0.73018	0.87511	1.00499	39.0667	0.63138	1.03085	1.04578	1.05046
39.4	0.38621	0.32037	0.46558	0.89711	43.1333	0.80937	0.97688	1.00379	0.96639	39.2	0.53761	0.71957	0.88251	0.96215	39.1333	0.63845	1.01894	1.05043	1.03589
39.4667	0.40098	0.32633	0.51255	0.90127	43.2	0.83483	0.96757	0.97609	0.95516	39.2667	0.55123	0.74298	0.8689	0.98086	39.2	0.63448	1.02078	1.02683	1.04152
39.5333	0.38031	0.3249	0.51099	0.90088	43.2667	0.81535	0.96522	0.98182	0.88942	39.3333	0.54771	0.71034	0.88266	1.00124	39.2667	0.6412	1.06158	1.03643	1.04965
39.6	0.39415	0.33267	0.48143	0.91337	43.3333	0.84255	0.96625	0.97846	0.9247	39.4	0.54	0.73833	0.87518	1.00995	39.3333	0.6569	1.02624	1.04927	1.03686
39.6667	0.39113	0.33452	0.47244	0.91999	43.4667	0.8116	0.94068	0.97383	0.9622	39.4667	0.54402	0.73399	0.8539	1.03143	39.4	0.63412	1.0158	1.0368	1.05676
39.7333	0.42083	0.33792	0.52925	0.89025	43.5333	0.83547	0.9399	0.95583	0.94795	39.5333	0.55024	0.7593	0.86506	0.9812	39.4667	0.65049	1.04352	1.00833	1.0539
39.8	0.39715	0.34165	0.51804	0.92528	43.6667	0.83333	0.95789	0.95623	0.91225	39.6	0.54011	0.74559	0.87745	0.98454	39.5333	0.66162	1.04944	1.036	1.02888
39.8667	0.41974	0.33599	0.50361	0.91508	43.7333	0.8155	0.94925	0.98864	0.94737	39.6667	0.56934	0.76369	0.86317	1.00726	39.6	0.65173	1.02108	1.0126	1.04931
39.9333	0.41599	0.33931	0.48473	0.91111	43.8	0.82668	0.93187	0.99691	0.874	39.7333	0.55149	0.77042	0.88481	0.97971	39.6667	0.63225	1.03107	1.03522	1.04972
40	0.37735	0.343	0.51413	0.92085	43.8667	0.83348	0.95094	0.96972	0.89396	39.8	0.53153	0.76349	0.91059	1.03557	39.7333	0.6293	1.03905	1.05376	1.03993
40.0667	0.38792	0.34634	0.49105	0.93169	43.9333	0.81381	0.95019	0.94726	0.93406	39.8667	0.56106	0.77529	0.88665	0.99843	39.8	0.65819	1.03783	1.04443	1.0268
40.1333	0.40375	0.3536	0.53386	0.92788	44	0.83684	0.95332	0.99201	0.92677	39.9333	0.55201	0.72689	0.87978	1.03249	39.8667	0.65638	1.03678	1.02928	1.03501
40.2	0.40147	0.36007	0.50687	0.88642	44.0667	0.8155	0.94632	0.99101	0.90943	40	0.55952	0.75643	0.90114	0.97468	39.9333	0.65205	1.05334	1.0594	1.04601
40.2667	0.41647	0.36641	0.50591	0.92728	44.1333	0.83198	0.94814	0.94903	0.94313	40.0667	0.53421	0.75401	0.87639	0.97436	40	0.62994	1.048	1.05929	1.03431
40.3333	0.42243	0.36009	0.49629	0.8947	44.2	0.81131	0.95716	0.93632	0.9603	40.1333	0.53397	0.7477	0.90779	0.98804	40.0667	0.63916	1.01315	1.02213	1.0538
40.4	0.42743	0.35973	0.49532	0.88841	44.3333	0.84181	0.96768	0.9545	0.95474	40.2	0.56958	0.75879	0.88884	0.96527	40.1333	0.65941	1.03296	1.04533	1.04858
40.4667	0.4069	0.3677	0.5236	0.87386	44.4	0.84781	0.9513	0.95319	0.97015	40.2667	0.57975	0.75331	0.91938	0.94398	40.2	0.65917	1.03793	1.07528	1.04145
40.5333	0.4305	0.36966	0.54852	0.89341	44.4667	0.85573	0.95247	0.94641	0.91138	40.3333	0.54551	0.73566	0.90492	0.95194	40.2667	0.63981	1.06257	1.05666	1.03432
40.6	0.44118	0.38289	0.57474	0.91747	44.5333	0.84404	0.94567	0.97039	0.92859	40.4	0.55818	0.71927	0.87212	1.01516	40.3333	0.65853	1.05919	1.06097	1.03452
40.6667	0.41273	0.37236	0.53387	0.9056	44.6	0.85001	0.95253	0.93002	0.95121	40.4667	0.56629	0.77365	0.87415	1.00176	40.4	0.64663	1.03719	1.06238	1.04313
40.7333	0.42436	0.38332	0.55665	0.95208	44.6667	0.84605	0.95153	0.93874	0.93449	40.5333	0.54392	0.75316	0.88834	1.00047	40.4667	0.65269	1.04165	1.06902	1.02348
40.8	0.41985	0.38359	0.56601	0.94016	44.7333	0.8187	0.93337	0.94369	0.94116	40.6	0.57464	0.76569	0.86648	1.00099	40.5333	0.65016	1.05966	1.04863	1.03984
40.8667	0.41836	0.38356	0.55197	0.93285	44.8	0.83482	0.97619	0.95374	0.94928	40.6667	0.53826	0.72782	0.85757	0.98948	40.6	0.65984	1.01871	1.03953	1.04869
40.9333	0.41178	0.38131	0.58149	0.91327	44.8667	0.82709	0.96048	0.98244	0.9564	40.7333	0.56662	0.755	0.89765	1.02202	40.6667	0.65329	1.02689	1.0166	1.02717
41	0.43893	0.39539	0.55837	0.90007	44.9333	0.83689	0.9568	0.93868	0.89371	40.8	0.54262	0.744	0.90311	0.99394	40.7333	0.64499	1.02906	1.04416	1.04144
41.0667	0.43946	0.39139	0.55056	0.8934	45	0.83389	0.96616	0.9532	0.90691	40.8667	0.56208	0.73445	0.86525	0.97982	40.8	0.65703	1.03206	1.01522	1.02305
41.1333	0.41508	0.40152	0.55241	0.91642	45.0667	0.85199	0.95171	0.96486	0.89165	40.9333	0.5528	0.76258	0.86694	1.01905	40.8667	0.64574	1.02175	1.00389	1.01626
41.2	0.44009	0.40455	0.55444	0.9067	45.1333	0.85137	0.94347	0.9828	0.94999	41	0.55799	0.75828	0.88671	1.00793	40.9333	0.64621	1.04104	1.05273	1.01961
41.2667	0.41914	0.40362	0.57569	0.9089	45.2	0.83924	0.93734	0.94896	0.89328	41.0667	0.53521	0.76155	0.91647	0.98317	41	0.66209	1.01236	1.04407	1.04536
41.3333	0.42103	0.40906	0.60764	0.89925	45.2667	0.84411	0.92984	0.99394	0.89996	41.1333	0.5776	0.74126	0.90032	1.00908	41.0667	0.63679	1.04212	0.98927	1.04065
41.4	0.42586	0.41373	0.60957	0.92315	45.3333	0.8413	0.93279	0.97786	0.92821	41.2	0.57483	0.77399	0.87697	0.98916	41.1333	0.66625	1.0199	0.99468	1.04441
41.4667	0.443	0.41338	0.59024	0.90104	45.4	0.84473	0.96982	0.97355	0.92612	41.2667	0.54557	0.75469	0.91529	0.99533	41.2	0.63716	1.03268	1.07591	1.02271
41.5333	0.42499	0.41849	0.55968	0.87729	45.4667	0.85224	0.95464	1.00989	0.92488	41.3333	0.54267	0.74826	0.89591	1.00179	41.2667	0.66419	1.01434	1.07679	1.01558
41.6	0.42538	0.41985	0.57513	0.93938	45.5333	0.83375	0.97057	1.0006	0.94127	41.4	0.58089	0.75589	0.89254	0.99517	41.3333	0.6399	1.03412	1.09576	1.04502
41.7333	0.42812	0.42576	0.59825	0.93228	45.6	0.83238	0.9698	1.00561	0.95793	41.4667	0.58052	0.76767	0.90384	0.98735	41.4	0.66221	1.02972	1.05917	1.05378
41.8	0.46583	0.43273	0.60738	0.91294	45.7333	0.84417	0.9557	0.92311	0.9187	41.5333	0.57321	0.75261	0.88559	0.99068	41.4667	0.6598	1.02698	1.05111	1.04481
41.8667	0.46599	0.43532	0.57535	0.92036	45.8	0.85581	0.93856	0.95334	0.88624	41.6	0.58289	0.7694	0.88768	1.0014	41.5333	0.66488	1.03215	1.05674	1.0463
41.9333	0.45143	0.44263	0.60273	0.88322	45.9333	0.84824	0.97076	0.96038	0.93607	41.6667	0.57026	0.74995	0.90998	1.01887	41.6	0.65477	1.05207	1.02717	1.0427
42	0.4667	0.44067	0.62971	0.95198	46	0.84944	0.92471	0.97369	0.90802	41.7333	0.56243	0.72604	0.88176	1.01194	41.6667	0.6651	1.02032	1.01884	1.05465
42.0667	0.44476	0.4466	0.60787	0.95018	46.0667	0.86323	0.92965	0.9892	0.94061	41.8	0.58042	0.72022	0.91057	1.04095	41.7333	0.65519	1.03589	1.02664	1.05244
42.2	0.47369	0.44817	0.5862	0.89456	46.1333	0.86726	0.945	0.97679	0.91894	41.8667	0.54856	0.73166	0.92	0.99028	41.8	0.65143	1.02026	1.01861	1.03331
42.2667	0.46776	0.45693	0.63754	0.91106	46.2	0.8547	0.96325	0.9785	0.95376	41.9333	0.54323	0.74121	0.8843	1.03088	41.8667	0.66142	1.02606	1.06691	1.03717
42.3333	0.4718	0.4548	0.64129	0.92962	46.4	0.83919	0.9631	0.94764	0.93455	42	0.5893	0.77606	0.93214	1.00738	41.9333	0.66253	1.05669	1.0017	1.03003
42.4	0.46172	0.45244	0.61738	0.88661	46.5333	0.84863	0.94949	0.98611	0.9006	42.0667	0.54894	0.75879	0.90445	0.97128	42	0.64719	1.0285	1.0533	1.03949
42.4667	0.45612	0.45937	0.64914	0.91753	46.6667	0.84634	0.95478	0.98296	0.92495	42.1333	0.57112	0.77386	0.89779	1.01486	42.0667	0.66717	1.01402	1.06818	1.04887
42.5333	0.46379	0.46335	0.63948	0.91163	46.7333	0.85998	0.93119	0.98127	0.9524	42.2	0.53939	0.73431	0.89084	0.96982	42.1333	0.66751	1.04472	1.01551	1.03552
42.6	0.46652	0.4687	0.6714	0.90882	46.8	0.8363	0.97664	0.98127	0.91109	42.2667	0.57844	0.73148	0.90089	0.98066	42.2	0.67059	1.01506	1.05387	1.04875
42.6667	0.46221	0.48804	0.65779	0.92405	46.8667	0.85509	0.96581	0.96621	0.93511	42.3333	0.58467	0.76594	0.92584	0.97023	42.2667	0.65941	1.03887	1.0093	1.03169
42.7333	0.4618	0.46565	0.63665	0.92048	46.9333	0.85701	0.93954	0.97488	0.97383	42.4	0.56221	0.759	0.9243	0.94833	42.3333	0.67499	1.0046	1.05822	1.05468
42.8	0.47729	0.48381	0.65053	0.90988	47.2	0.85113	0.98338	0.98786	0.96033	42.4667	0.57692	0.78336	0.91481	0.9381	42.4	0.65819	1.02881	1.03307	1.05321
42.8667	0.47287	0.48483	0.69389	0.91457	47.2667	0.84166	0.96982	0.98713	0.94427	42.5333	0.57231	0.76146	0.90316	0.97687	42.4667	0.67763	1.01072	1.032	1.06911
42.9333	0.51218	0.47454	0.66272	0.93196	47.3333	0.83572	0.98737	0.98779	0.98322	42.6	0.56715	0.73892	0.89549	0.99032	42.5333	0.65638	1.02641	0.9936	1.03402
43	0.48027	0.49643	0.69566	0.87009	47.4	0.8393	0.95446	0.97064	0.94035	42.6667	0.58348	0.75982	0.872	0.99155	42.6	0.66798	1.03672	1.04339	1.03666
43.0667	0.48572	0.4975	0.73597	0.90299	47.4667	0.84738	0.98659	0.97244	0.92441	42.7333	0.54955	0.75173	0.90805	1.02827	42.6667	0.66681	1.04013	1.00738	1.02589
43.1333	0.51118	0.49086	0.67025	0.89448	47.5333	0.83662	0.96689	1.00661	0.97958	42.8	0.56672	0.74445	0.92558	0.99431	42.7333	0.66131	1.03981	1.0019	1.03944
43.2	0.48106	0.49787	0.72686	0.92153	47.6	0.86112	0.98538	0.96833	0.95476	42.8667	0.54597	0.74496	0.90145	1.00214	42.8	0.66479	1.03552	1.01643	1.04589
43.4	0.5138	0.49108	0.67746	0.93793	47.6667	0.86941	0.9581	0.93062	0.90701	42.9333	0.59439	0.75423	0.92273	0.97603	42.8667	0.68022	1.0336	1.04412	1.04278
43.4667	0.49749	0.4982	0.71245	0.91215	47.7333	0.8509	0.97693	0.95975	0.96418	43	0.59016	0.75388	0.90959	0.97579	42.9333	0.68208	1.05689	1.06902	1.05303
43.5333	0.47991	0.51343	0.70943	0.86517	47.8667	0.85224	0.96467	0.93959	0.93976	43.0667	0.57139	0.78934	0.90977	1.01508	43	0.68087	1.02064	1.04581	1.06654
43.6	0.51624	0.50679	0.72376	0.86952	47.9333	0.82819	0.97273	0.96113	0.93793	43.1333	0.56153	0.77888	0.94282	0.96954	43.0667	0.67265	1.04499	1.03432	1.0578
43.6667	0.51523	0.52231	0.69816	0.86224	48	0.83362	0.96621	0.97382	0.96081	43.2	0.55183	0.7554	0.94049	1.01171	43.1333	0.6731	0.99837	1.05546	1.04253
43.7333	0.47084	0.52026	0.71771	0.87598	48.0667	0.84669	0.97769	0.96476	0.93295	43.2667	0.58052	0.77878	0.93115	1.03283	43.2	0.67083	1.01387	1.03569	1.03336
43.8	0.47694	0.53899	0.70189	0.86557	48.2	0.85305	0.94328	0.97961	0.93564	43.3333	0.56656	0.78262	0.93581	0.99009	43.2667	0.6849	1.04834	1.04581	1.0347
43.8667	0.49189	0.53224	0.73294	0.89249	48.2667	0.84903	0.96657	0.97133	0.92661	43.4	0.5785	0.79258	0.93099	0.97318	43.3333	0.66753	1.04557	1.04113	1.02827
43.9333	0.47966	0.52844	0.72786	0.88058	48.4	0.86444	0.97579	0.98853	0.96667	43.4667	0.56411	0.77631	0.90649	1.01082	43.4	0.66538	1.04581	1.03409	1.01944
44	0.51664	0.53746	0.75258	0.88685	48.4667	0.83195	0.96904	0.97034	0.93803	43.5333	0.57728	0.78809	0.92868	0.99658	43.4667	0.67628	1.01755	1.02354	1.03771
44.0667	0.5159	0.52582	0.73121	0.93791	48.6	0.86093	0.94287	0.96864	0.97401	43.6	0.58109	0.76809	0.92089	0.96257	43.5333	0.68234	1.01305	0.99316	1.03436
44.1333	0.52389	0.53695	0.76438	0.92562	48.6667	0.87359	0.92595	0.983	0.95313	43.6667	0.56149	0.79985	0.90656	0.97776	43.6	0.66775	1.01874	0.98513	1.03466
44.2	0.48956	0.54653	0.76146	0.87806	48.7333	0.86507	0.95072	0.99229	0.93279	43.7333	0.58037	0.74838	0.913	1.01115	43.6667	0.66005	1.05612	1.03925	1.04808
44.2667	0.51916	0.55696	0.73028	0.93287	48.8	0.85033	0.94176	0.98394	0.95042	43.8	0.56793	0.75722	0.94843	1.00956	43.7333	0.66654	1.04033	1.05388	1.06701
44.3333	0.51261	0.55276	0.77963	0.91426	48.8667	0.84942	0.97232	1.00617	0.91927	43.8667	0.59559	0.76945	0.91815	1.01767	43.8	0.67428	1.03628	1.06213	1.04767
44.4	0.49708	0.56914	0.7266	0.92927	48.9333	0.85558	0.99484	0.99689	0.94085	43.9333	0.58531	0.80185	0.91857	1.0186	43.8667	0.66188	1.01127	1.02213	1.03411
44.4667	0.49701	0.5692	0.77587	0.8885	49	0.8585	0.9723	0.98612	0.92141	44	0.57555	0.79922	0.94147	1.04097	43.9333	0.66829	0.9939	1.01567	1.0313
44.5333	0.4992	0.56223	0.76444	0.91801	49.1333	0.85799	0.97351	0.94481	0.93397	44.0667	0.58091	0.75026	0.91585	0.98077	44	0.67538	1.02279	1.05099	1.04386
44.6	0.50543	0.56816	0.83509	0.91559	49.2	0.86281	0.9669	0.97036	0.89909	44.1333	0.59584	0.78159	0.89799	1.00588	44.0667	0.6835	1.03074	1.04034	1.04937
44.6667	0.50958	0.59046	0.79886	0.89324	49.2667	0.87246	0.96059	0.96071	0.92876	44.2	0.59627	0.78035	0.92305	1.01042	44.1333	0.67989	1.01679	1.02611	1.02773
44.7333	0.49236	0.58092	0.84791	0.92058	49.4	0.8495	0.96562	0.96403	0.89876	44.2667	0.59473	0.77662	0.92018	0.99211	44.2	0.66447	1.01223	1.03204	1.05074
44.8	0.50196	0.58233	0.83656	0.91968	49.5333	0.86234	0.96213	0.9411	0.92701	44.3333	0.57452	0.79053	0.90591	0.99546	44.2667	0.68279	1.00991	1.0008	1.02867
44.8667	0.52177	0.60216	0.79463	0.90665	49.6	0.84239	0.94904	0.94233	0.90413	44.4	0.55333	0.81119	0.9186	1.02216	44.3333	0.67548	0.99157	1.0067	1.04832
44.9333	0.47994	0.61624	0.78582	0.94973	49.6667	0.86233	0.94747	0.93167	0.92363	44.4667	0.58947	0.8362	0.93705	0.99007	44.4	0.67072	1.02764	1.02897	1.0533
45	0.52582	0.60585	0.81534	0.93136	49.8	0.82781	0.97946	0.96473	0.93511	44.5333	0.60988	0.8203	0.91653	0.97331	44.4667	0.68693	1.03191	1.0298	1.04275
45.0667	0.50196	0.59483	0.86044	0.89016	49.8667	0.85758	0.99211	0.97094	0.93908	44.6	0.57325	0.79286	0.89666	0.98313	44.5333	0.68544	1.03298	1.01294	1.04046
45.1333	0.50838	0.62881	0.86665	0.90628	49.9333	0.84234	0.99137	0.93945	0.95155	44.6667	0.58104	0.83113	0.93543	0.99541	44.6	0.70441	0.9975	1.06064	1.02872
45.2	0.51919	0.6142	0.79745	0.89875	50.0667	0.87066	0.9702	0.94965	0.93474	44.7333	0.59252	0.80668	0.88022	0.97895	44.6667	0.64662	1.03128	1.0281	1.04407
45.2667	0.49467	0.60703	0.8401	0.92513	50.1333	0.88804	0.9449	0.94544	0.90127	44.8	0.60905	0.79871	0.92007	1.02281	44.7333	0.6944	1.01763	0.99151	1.03537
45.4	0.52529	0.61679	0.8061	0.90158	50.2	0.87974	0.98638	0.95776	0.96785	44.8667	0.5638	0.81997	0.94369	0.99698	44.8	0.67566	1.03987	1.00469	1.04344
45.4667	0.54963	0.62651	0.8698	0.94489	50.2667	0.86095	0.99025	0.94586	0.95599	44.9333	0.5661	0.82957	0.90678	0.97342	44.8667	0.65737	1.02094	1.02099	1.02461
45.5333	0.55011	0.6531	0.83608	0.94597	50.3333	0.86855	0.96111	0.95691	0.93928	45	0.60521	0.82518	0.88884	0.95679	44.9333	0.68073	1.05049	1.03566	1.02645
45.6	0.50272	0.63292	0.83615	0.90382	50.4	0.88583	0.96287	0.96922	0.94251	45.0667	0.58791	0.81667	0.92601	0.96376	45	0.68207	1.02969	0.98622	1.03929
45.6667	0.53911	0.64409	0.8254	0.91051	50.4667	0.86315	0.98287	0.96473	0.90487	45.1333	0.59799	0.81676	0.90485	0.99531	45.0667	0.66837	1.04499	0.99495	1.03075
45.7333	0.55176	0.65022	0.83208	0.87507	50.5333	0.87365	0.96713	0.95418	0.93766	45.2	0.59477	0.79037	0.93343	0.98621	45.1333	0.69872	1.0554	1.07752	1.04949
45.8	0.52812	0.63823	0.82286	0.93763	50.6667	0.86578	0.98649	0.9516	0.92968	45.2667	0.60851	0.78141	0.94253	1.0324	45.2	0.69386	1.02396	1.06663	1.02802
45.8667	0.51492	0.65347	0.83254	0.87582	50.8	0.89884	0.98812	0.99273	0.92522	45.3333	0.60028	0.80405	0.92502	0.99096	45.2667	0.68075	1.03123	1.02843	1.03158
46	0.52743	0.65006	0.89326	0.89454	50.8667	0.86145	0.97118	0.95364	0.92175	45.4	0.57285	0.80291	0.95521	0.96166	45.3333	0.68639	1.05607	1.02937	1.04881
46.0667	0.55983	0.66493	0.8373	0.95407	51	0.86648	0.95042	0.97255	0.97014	45.4667	0.59183	0.81438	0.95007	0.98335	45.4	0.67558	1.03139	1.05057	1.03406
46.1333	0.55828	0.66423	0.89641	0.95058	51.0667	0.88037	0.97519	0.92055	0.92792	45.5333	0.60216	0.82243	0.93347	1.01072	45.4667	0.67531	1.01663	1.00737	1.01911
46.2	0.5671	0.66253	0.90926	0.92185	51.1333	0.85176	0.96555	0.97	0.92246	45.6	0.60739	0.78743	0.92852	0.98446	45.5333	0.69188	1.03925	1.04259	1.04041
46.2667	0.56053	0.6491	0.8741	0.92905	51.2	0.86034	0.98649	0.94513	0.97909	45.6667	0.56108	0.79729	0.91208	0.97206	45.6	0.6883	1.03837	1.04425	1.01658
46.3333	0.54311	0.66058	0.91424	0.87718	51.2667	0.8733	0.98777	0.94154	0.93181	45.7333	0.61424	0.8005	0.93519	1.02895	45.6667	0.6987	1.05785	1.03319	1.03807
46.4	0.55944	0.66673	0.94947	0.86783	51.3333	0.86764	0.97	0.95463	0.94913	45.8	0.59583	0.80499	0.8954	0.97188	45.7333	0.70169	1.01725	1.01947	1.0314
46.4667	0.56106	0.6665	0.90939	0.91975	51.4	0.87755	0.94015	0.95123	0.95365	45.8667	0.63383	0.78107	0.9359	0.98765	45.8667	0.7231	1.03127	1.04655	1.05545
46.5333	0.52349	0.66709	0.91931	0.86473	51.6	0.8841	1.00272	0.97655	0.97074	45.9333	0.61559	0.83325	0.91321	0.95809	45.9333	0.69105	1.03804	1.01202	1.04965
46.6	0.54341	0.68631	0.91655	0.89137	51.6667	0.89685	0.96011	0.93097	0.96686	46	0.60111	0.79352	0.94772	0.99639	46	0.69422	1.01858	1.06708	1.01543
46.6667	0.53265	0.6689	0.93859	0.91595	51.7333	0.89106	0.96111	0.96996	0.94397	46.0667	0.60499	0.82794	0.93082	0.96335	46.0667	0.7169	1.04327	1.04439	1.04901
46.7333	0.53201	0.68432	0.88361	0.88262	51.8667	0.88245	0.9702	0.94414	0.96599	46.1333	0.59579	0.81517	0.89784	0.98886	46.1333	0.69357	1.04557	1.01504	1.05595
46.8	0.54756	0.7042	0.90847	0.87881	51.9333	0.87395	0.96987	0.96716	0.92896	46.2	0.57899	0.81227	0.92944	1.00549	46.2	0.70617	1.05301	1.02006	1.0379
46.8667	0.53956	0.71978	0.89313	0.89791	52	0.87538	1.00372	0.97679	0.96449	46.2667	0.61242	0.83784	0.89252	1.01421	46.2667	0.69447	1.04427	1.02273	1.0521
46.9333	0.5399	0.70861	0.90177	0.91491	52.0667	0.8944	1.01312	0.95182	0.94493	46.3333	0.59852	0.78494	0.91632	0.98249	46.3333	0.67578	1.02769	1.03187	1.04079
47	0.57554	0.71021	0.90608	0.88731	52.1333	0.88352	0.98586	0.94626	0.96277	46.4	0.59306	0.78647	0.88931	0.99817	46.4	0.68055	1.05516	1.02412	1.03143
47.0667	0.56538	0.72427	0.92273	0.87392	52.3333	0.88292	0.99207	0.95931	0.91215	46.4667	0.5851	0.83685	0.89772	0.99276	46.4667	0.68432	1.02342	1.04657	1.03345
47.2	0.58132	0.72459	0.89989	0.91056	52.4	0.87331	0.98768	0.94904	0.94247	46.5333	0.58235	0.80534	0.94583	1.00242	46.5333	0.69983	1.01099	1.03967	1.01269
47.2667	0.56337	0.72238	0.89936	0.93689	52.4667	0.88206	0.97603	0.95603	0.94178	46.6	0.57621	0.81322	0.92912	1.00443	46.6	0.71202	1.0513	1.04069	1.05777
47.4	0.59731	0.72967	0.93407	0.93611	52.5333	0.88026	0.98257	0.95343	0.94047	46.6667	0.58381	0.82522	0.92431	0.99227	46.6667	0.70693	1.00558	1.01295	1.00466
47.4667	0.55803	0.74752	0.94691	0.9054	52.6	0.87982	0.95052	0.94521	0.93898	46.7333	0.60774	0.80958	0.90012	0.98862	46.7333	0.68866	1.02008	1.06341	1.05518
47.5333	0.59478	0.7381	0.90866	0.89225	52.8	0.85101	0.9501	0.97394	0.95301	46.8	0.59606	0.79543	0.91918	0.9908	46.8	0.7156	1.01466	1.03065	1.05045
47.6	0.56575	0.74824	0.88755	0.90068	52.8667	0.84595	0.98989	0.94787	0.95043	46.8667	0.59728	0.84785	0.93396	1.01536	46.8667	0.68967	1.02106	1.04454	1.04155
47.6667	0.57308	0.75304	0.9258	0.9431	52.9333	0.86901	0.98042	0.98526	0.97033	46.9333	0.58616	0.84986	0.91237	0.96103	46.9333	0.70202	1.02304	1.02246	1.03754
47.7333	0.59373	0.76632	0.9211	0.94561	53.0667	0.88569	0.96831	0.9598	0.95808	47	0.6078	0.84114	0.88609	1.0323	47	0.6917	1.02204	1.04422	1.04433
47.8	0.59396	0.75534	0.93217	0.92871	53.1333	0.88852	0.96036	0.96005	0.95212	47.0667	0.59511	0.84457	0.93386	0.99082	47.0667	0.69439	1.05142	1.05676	1.02484
47.9333	0.56352	0.74557	0.95757	0.93053	53.2	0.88224	0.97999	0.96989	0.95291	47.1333	0.60446	0.81942	0.92959	1.02489	47.1333	0.69127	1.02914	1.0396	1.03267
48.0667	0.60244	0.73616	0.96689	0.92993	53.3333	0.88489	0.99685	0.96623	0.94412	47.2	0.6003	0.80268	0.93281	1.01436	47.2	0.70253	1.04626	0.99869	1.02614
48.1333	0.57145	0.75629	0.98062	0.91885	53.4	0.90936	0.98411	0.98956	0.94853	47.2667	0.5959	0.84435	0.92067	1.0262	47.2667	0.70696	1.05781	1.04099	1.011
48.2	0.60891	0.75119	0.95172	0.93586	53.5333	0.89894	0.9947	0.99499	0.93744	47.3333	0.599	0.80187	0.93226	0.98947	47.3333	0.70597	1.03215	1.05238	1.01916
48.4	0.61273	0.75668	0.9754	0.89923	53.6	0.90015	0.9765	0.99558	0.92837	47.4	0.6142	0.81352	0.93578	0.99943	47.4	0.68474	1.03422	0.99614	1.03219
48.4667	0.6183	0.76541	0.93642	0.89575	53.6667	0.90075	0.96016	1.00078	0.95349	47.4667	0.61341	0.79996	0.95796	0.9925	47.4667	0.69479	1.03854	1.02273	1.01208
48.5333	0.58835	0.76435	0.92223	0.91962	53.7333	0.87774	0.99011	0.97174	0.89766	47.5333	0.60921	0.82115	0.95768	1.04342	47.5333	0.69244	1.00472	1.02538	1.03299
48.6	0.61687	0.75095	0.90036	0.90894	53.8667	0.91835	0.98774	0.98674	0.94128	47.6	0.57048	0.87135	0.93063	1.01234	47.6	0.70227	1.01614	1.03325	1.05452
48.6667	0.61942	0.76624	0.91879	0.91053	53.9333	0.90694	0.98208	0.95981	0.93009	47.6667	0.61571	0.8303	0.93817	0.97538	47.6667	0.71856	1.00722	1.04206	1.03463
48.7333	0.6334	0.767	0.91627	0.89092	54	0.89039	0.99444	0.98386	0.89903	47.7333	0.58572	0.85057	0.9456	0.98721	47.7333	0.69669	1.02018	1.04149	1.02714
48.8667	0.63062	0.75525	0.96012	0.87779	54.0667	0.88796	0.97099	0.93584	0.9217	47.8	0.57753	0.87309	0.9407	0.9655	47.8	0.70527	1.00978	0.96261	1.03956
48.9333	0.62743	0.76419	0.97148	0.87421	54.1333	0.88724	0.99769	0.97822	0.89156	47.8667	0.59737	0.85357	0.9085	0.99172	47.8667	0.72805	1.02931	0.97529	1.03415
49	0.64363	0.75345	0.91806	0.85238	54.2667	0.88584	0.96631	0.98329	0.9523	47.9333	0.58598	0.88582	0.92352	0.97246	47.9333	0.71793	1.04628	1.03538	1.024
49.0667	0.60517	0.76473	0.94069	0.9239	54.3333	0.88878	0.99089	0.99218	0.96717	48	0.60067	0.88145	0.9214	0.97635	48	0.68136	1.04985	1.01208	1.03915
49.2	0.63384	0.77332	0.95047	0.88435	54.4	0.87609	0.98221	0.94579	0.88744	48.0667	0.59765	0.81194	0.92214	0.99347	48.0667	0.68202	1.03493	1.01805	1.03469
49.2667	0.64027	0.8099	0.99225	0.90503	54.4667	0.89113	0.93163	0.94497	0.95139	48.1333	0.59418	0.85	0.90187	0.96763	48.1333	0.72352	1.02096	1.04699	1.02753
49.3333	0.63186	0.81103	0.99615	0.92437	54.6	0.89648	0.96387	0.98149	0.97388	48.2	0.58706	0.80755	0.89745	0.97696	48.2	0.69531	1.01451	0.97848	1.02865
49.4	0.63868	0.81244	0.93933	0.93872	54.7333	0.88821	0.94901	0.97281	0.92115	48.2667	0.62301	0.83249	0.92308	1.01376	48.2667	0.72117	1.02461	1.04126	1.0567
49.5333	0.60863	0.82621	0.99101	0.9407	54.8	0.85618	0.95932	0.97006	0.97408	48.3333	0.59033	0.8542	0.90853	0.97303	48.3333	0.71653	1.01248	0.99439	1.01891
49.7333	0.61996	0.83132	0.99884	0.89471	54.8667	0.89632	0.94198	0.97437	0.93361	48.4	0.60294	0.81225	0.90361	1.02446	48.4	0.70871	0.99732	1.01151	1.04086
50	0.6204	0.82635	0.94658	0.8879	54.9333	0.88078	0.98205	0.94977	0.96306	48.4667	0.6077	0.83607	0.92019	0.97626	48.4667	0.73517	1.03021	0.98806	1.06308
50.0667	0.61077	0.83685	0.96686	0.87426	55.0667	0.89105	0.94057	0.95027	0.97458	48.5333	0.61267	0.8624	0.91366	1.02833	48.5333	0.72767	0.99852	1.03226	1.05203
50.1333	0.63887	0.83851	1.02573	0.91933	55.1333	0.88834	0.93972	0.95653	0.93899	48.6	0.61473	0.82713	0.95312	0.98026	48.6	0.73234	0.99503	0.98991	1.04954
50.2	0.65499	0.84119	0.97492	0.88726	55.2	0.91509	0.98714	0.92886	0.90434	48.6667	0.58999	0.87318	0.95147	0.99839	48.6667	0.70068	1.01847	1.02191	1.03847
50.2667	0.63507	0.81883	0.94	0.90939	55.2667	0.89362	0.96099	0.97783	0.94143	48.7333	0.59446	0.8437	0.93758	1.00714	48.7333	0.70604	1.0209	1.0348	1.02826
50.3333	0.64868	0.82399	0.97988	0.91436	55.3333	0.90742	0.98706	0.93893	0.92985	48.8	0.59461	0.88633	0.92599	0.99555	48.8	0.7312	1.02119	1.02381	1.04753
50.5333	0.63162	0.8379	1.00126	0.93792	55.4	0.90369	0.98039	0.97157	0.94826	48.8667	0.61509	0.84129	0.89604	0.9946	48.8667	0.7057	1.01536	1.04076	1.01685
50.6667	0.66994	0.82772	0.99308	0.91176	55.4667	0.89362	0.99867	0.96033	0.95103	48.9333	0.60074	0.87453	0.92037	1.01714	48.9333	0.71319	1.00958	0.99277	1.03613
50.8	0.65561	0.84425	1.02727	0.89934	55.5333	0.90257	0.97597	0.96384	0.95135	49	0.59528	0.88473	0.94962	1.00023	49	0.7222	1.04859	1.04226	1.02965
50.8667	0.6477	0.8426	1.01739	0.90814	55.6	0.89547	0.98464	0.95205	0.91899	49.0667	0.6229	0.87895	0.93682	0.96875	49.0667	0.71574	1.03304	1.0327	1.02551
50.9333	0.67398	0.84181	1.03352	0.93404	55.6667	0.89528	0.9815	0.97765	0.97142	49.1333	0.58503	0.87515	0.93973	0.99837	49.1333	0.73309	1.05519	1.0515	1.02019
51	0.67011	0.82089	1.05565	0.90101	55.7333	0.90531	0.99433	0.98716	0.95217	49.2	0.5922	0.88487	0.92458	0.97986	49.2	0.72399	1.0267	1.03687	1.01817
51.0667	0.63556	0.83002	1.0721	0.91067	55.8	0.9099	0.99128	0.95855	0.94603	49.2667	0.61383	0.87511	0.95164	1.04158	49.2667	0.72392	1.03564	1.02548	1.02342
51.1333	0.63712	0.83879	1.03354	0.9224	55.8667	0.8986	1.00712	0.9682	0.92561	49.3333	0.6202	0.87718	0.9003	1.01158	49.3333	0.71488	1.04175	1.02615	1.01932
51.2	0.64519	0.84588	1.06022	0.91988	55.9333	0.90647	0.9516	0.942	0.89487	49.4	0.61467	0.89417	0.94039	0.9815	49.4	0.71259	1.02064	0.98214	1.0391
51.3333	0.64102	0.8283	1.02163	0.92859	56	0.91391	0.97761	0.97729	0.95382	49.4667	0.6308	0.8612	0.91218	1.00736	49.4667	0.72309	1.03871	1.02064	1.05824
51.4	0.68148	0.85548	1.04265	0.91554	56.1333	0.87808	0.98305	0.92942	0.89557	49.5333	0.59409	0.85567	0.91194	0.98138	49.5333	0.71675	1.01289	1.03162	1.03732
51.4667	0.68332	0.85355	1.03174	0.94123	56.2	0.90867	0.95975	0.97198	0.88455	49.6	0.62138	0.86125	0.93645	1.01103	49.6	0.71986	1.04658	1.02851	1.01477
51.5333	0.63702	0.83597	1.03809	0.92425	56.3333	0.90104	0.96309	0.96342	0.90987	49.6667	0.62068	0.89482	0.95047	0.95735	49.6667	0.74373	1.04064	1.01369	1.03219
51.6	0.65058	0.82471	1.02795	0.89741	56.4667	0.87364	0.97705	0.95606	0.88935	49.7333	0.62799	0.85773	0.90031	1.0033	49.7333	0.73157	1.00955	1.04283	1.0412
51.6667	0.65508	0.85001	1.00695	0.95421	56.6	0.88941	0.9654	0.95988	0.91282	49.8	0.61958	0.87722	0.92129	0.97689	49.8	0.71992	1.04241	1.0099	1.04056
51.7333	0.64742	0.83847	1.00325	0.9238	56.6667	0.90718	0.96162	0.98954	0.91838	49.8667	0.61192	0.89005	0.93995	1.02288	49.8667	0.74023	1.05666	1.01932	1.03706
51.8	0.68767	0.85562	1.00124	0.90107	56.7333	0.91305	0.98085	0.97189	0.94443	49.9333	0.61156	0.87566	0.92884	1.00547	49.9333	0.72972	1.03907	1.04382	1.02249
51.8667	0.64306	0.85297	1.03403	0.95703	56.8	0.89294	1.014	0.97366	0.93142	50	0.60588	0.86636	0.95353	1.01931	50	0.74061	1.03892	1.01258	1.01038
52	0.65078	0.85815	1.05471	0.93079	56.8667	0.91672	0.99964	0.98962	0.93949	50.0667	0.65069	0.84406	0.90762	1.0349	50.0667	0.7087	1.01905	1.0487	1.03114
52.0667	0.6581	0.85199	1.02657	0.90468	56.9333	0.89401	1.0103	0.96993	0.96364	50.1333	0.60276	0.83973	0.92147	1.00541	50.1333	0.69595	1.0468	1.01105	1.03812
52.2	0.68679	0.84779	0.99774	0.91597	57.0667	0.90272	0.94787	0.99481	0.93801	50.2	0.62193	0.87077	0.952	1.01009	50.2	0.73568	1.01275	0.97936	1.02887
52.4	0.71464	0.8517	1.02711	0.88406	57.1333	0.91253	0.97488	0.95677	0.92249	50.2667	0.61201	0.85186	0.94793	1.00342	50.2667	0.72217	1.02177	0.99209	1.01772
52.4667	0.67485	0.85711	0.97618	0.93986	57.2	0.8786	0.97606	0.95526	0.9676	50.3333	0.61448	0.8837	0.92014	1.00336	50.3333	0.7301	1.00927	1.01082	1.03566
52.5333	0.69617	0.86438	1.00751	0.90938	57.2667	0.88015	0.97406	0.97911	0.93093	50.4	0.62434	0.87764	0.93113	0.9822	50.4	0.72506	1.02107	0.99129	1.03813
52.6	0.68582	0.87745	1.01042	0.8977	57.3333	0.9188	0.96012	0.98304	0.94949	50.4667	0.60061	0.88484	0.94229	1.0416	50.4667	0.71785	0.99088	1.02261	1.04146
52.7333	0.71751	0.86913	0.99251	0.9033	57.4	0.89468	0.97774	0.94465	0.94244	50.5333	0.64677	0.86233	0.932	0.97504	50.5333	0.71476	1.01302	1.04114	1.0401
52.8	0.67873	0.86196	1.02334	0.90263	57.4667	0.89875	0.99991	0.94519	0.94559	50.6	0.6451	0.8644	0.9654	0.99409	50.6	0.72455	0.9845	1.00999	1.03038
52.8667	0.69993	0.88799	1.05595	0.94553	57.5333	0.91585	0.94884	0.95692	0.94144	50.6667	0.63894	0.86554	0.92267	1.02646	50.6667	0.72437	1.01708	1.02474	1.03262
52.9333	0.65505	0.86672	1.00907	0.89431	57.6	0.89574	0.95486	0.98431	0.96495	50.7333	0.63314	0.8693	0.94974	0.96587	50.7333	0.70467	1.01301	1.03548	1.02722
53	0.70898	0.87198	1.02242	0.93988	57.8	0.87998	0.98547	0.97382	0.97228	50.8	0.6278	0.83518	0.91626	0.96652	50.8	0.70963	1.0212	1.05138	1.02088
53.0667	0.67871	0.85816	1.03668	0.91667	57.9333	0.90531	1.00497	0.94306	0.90919	50.8667	0.62563	0.87384	0.94033	0.99603	50.8667	0.72445	1.02508	1.00442	1.0292
53.1333	0.70827	0.86761	1.02716	0.93147	58	0.91044	0.97713	0.92481	0.96723	50.9333	0.62367	0.84392	0.9755	0.96472	50.9333	0.72649	1.01258	0.99826	1.01997
53.3333	0.70256	0.89068	1.03085	0.87916	58.1333	0.88303	1.00149	0.94796	0.92966	51	0.5932	0.86575	0.9525	0.99302	51	0.73386	1.02706	1.01253	1.03791
53.4	0.70577	0.85322	1.02165	0.92306	58.2	0.89467	1.02368	0.96143	0.90318	51.0667	0.61743	0.87579	0.93034	0.96406	51.0667	0.7181	0.98571	1.03756	1.01681
53.4667	0.70723	0.86314	1.08432	0.90129	58.2667	0.92458	0.98725	0.97125	0.98217	51.1333	0.60498	0.89829	0.94941	0.96725	51.1333	0.73088	0.99423	1.05589	1.03775
53.5333	0.69201	0.87786	1.03696	0.89767	58.3333	0.8981	0.9966	0.94063	0.95294	51.2	0.6535	0.8564	0.94551	0.97519	51.2	0.75022	1.03767	1.02801	1.00765
53.7333	0.71082	0.85737	1.04352	0.87192	58.6	0.90413	1.01629	0.98259	0.95157	51.2667	0.63803	0.87426	0.95942	0.99843	51.2667	0.73128	0.99359	0.9982	1.04965
53.8	0.70702	0.85407	1.04754	0.89213	58.7333	0.89075	0.99157	0.98494	0.92026	51.3333	0.59576	0.86872	0.93872	0.95427	51.3333	0.74985	1.01952	1.05624	1.03559
53.8667	0.71219	0.85463	1.03761	0.89309	58.8	0.92088	1.0124	0.97216	0.94164	51.4	0.62934	0.89643	0.98541	0.96879	51.4	0.74696	1.01485	1.03591	1.02126
53.9333	0.67695	0.8668	1.09715	0.90489	58.8667	0.93132	1.02071	0.98105	0.95964	51.4667	0.63286	0.88187	0.96743	1.01833	51.4667	0.73481	1.05189	1.03053	1.02091
54.0667	0.74744	0.86445	1.07757	0.89403	59	0.90903	0.96289	0.964	0.96495	51.5333	0.62909	0.89143	0.96829	0.98357	51.5333	0.7583	1.02027	1.03073	1.0452
54.1333	0.71716	0.8632	1.07896	0.8727	59.0667	0.934	0.99952	0.94501	0.91236	51.6	0.64246	0.86943	0.90491	1.00689	51.6	0.73763	1.03971	1.04371	1.04366
54.2	0.71447	0.88417	1.08128	0.89997	59.1333	0.91408	0.98929	0.96016	0.97229	51.6667	0.61958	0.90692	0.92132	1.04447	51.6667	0.74543	1.00079	1.04711	1.02046
54.4	0.73379	0.8726	1.03296	0.90946	59.2	0.90814	0.99958	0.95572	0.95451	51.7333	0.61207	0.91922	0.93455	1.01585	51.7333	0.73998	1.0204	1.03921	1.02596
54.4667	0.7429	0.8693	1.0033	0.91246	59.2667	0.92889	1.01388	0.9932	0.91857	51.8	0.63833	0.89103	0.94127	0.97903	51.8	0.72962	1.0064	1.00293	1.03848
54.5333	0.71075	0.86651	1.03383	0.92047	59.4	0.91261	1.01219	0.95313	0.95084	51.8667	0.64201	0.9202	0.91542	1.01279	51.8667	0.72954	1.02252	1.03306	1.02823
54.6667	0.71751	0.86225	1.02609	0.91181	59.4667	0.89206	0.98633	0.95923	0.93968	51.9333	0.64511	0.89045	0.91882	0.98986	51.9333	0.76213	1.02993	1.01465	1.04478
54.7333	0.70945	0.86989	1.00902	0.89531	59.5333	0.89253	0.98239	0.96832	0.94742	52	0.62388	0.91663	0.95042	0.98301	52	0.77714	1.01194	1.03793	1.02713
54.8	0.75012	0.88778	1.02135	0.94979	59.6	0.90054	0.98228	0.97886	0.92901	52.0667	0.64123	0.87528	0.93448	0.96152	52.0667	0.75472	1.00946	1.05088	1.02962
54.8667	0.73927	0.88453	1.04446	0.91564	59.7333	0.87583	0.99478	0.95399	0.9063	52.1333	0.62982	0.88829	0.93687	0.9981	52.1333	0.74937	1.01116	1.04035	1.0226
54.9333	0.70814	0.87231	1.05757	0.89193	59.8	0.90133	0.97188	0.97878	0.91638	52.2	0.65659	0.90813	0.95641	0.99215	52.2	0.75473	1.02057	1.04623	1.04098
55	0.71698	0.88843	1.07406	0.94838	59.8667	0.904	0.97499	0.96369	0.90749	52.2667	0.6394	0.84633	0.9642	1.00162	52.2667	0.76563	1.02177	0.99848	1.0566
55.0667	0.74862	0.85504	1.04138	0.96685	60	0.91775	0.97136	0.97184	0.96244	52.3333	0.63033	0.90708	0.96119	1.02616	52.3333	0.73287	1.02731	1.02878	1.05604
55.1333	0.73838	0.86744	1.06598	0.9271	60.0667	0.91785	1.00548	0.97573	0.95627	52.4	0.61833	0.86849	0.95477	1.01622	52.4667	0.77276	1.02363	1.01292	1.06836
55.2	0.70951	0.88563	1.00452	0.94074	60.1333	0.88439	1.02179	0.96053	0.89182	52.4667	0.62517	0.91063	0.92793	0.99715	52.5333	0.76934	1.04009	1.01739	1.05207
55.2667	0.72043	0.88614	1.04139	0.90995	60.3333	0.89314	0.97823	0.96499	0.91787	52.5333	0.62947	0.85325	0.95203	0.9798	52.6	0.7286	1.02918	1.01656	1.0341
55.4	0.71431	0.87874	1.03174	0.95464	60.4667	0.93386	1.01805	1.01547	0.9582	52.6	0.62772	0.89981	0.97444	1.01156	52.6667	0.73079	1.02797	1.02215	1.06509
55.4667	0.73248	0.87961	1.05347	0.93414	60.5333	0.89943	0.99137	0.99958	0.94126	52.6667	0.63488	0.86123	0.96304	0.95238	52.7333	0.76958	1.02219	0.98831	1.05259
55.5333	0.74788	0.91131	1.02675	0.93245	60.6667	0.90569	0.98483	0.99853	0.94474	52.7333	0.62469	0.91471	0.94787	1.00603	52.8	0.76781	1.03527	1.00462	1.0364
55.6	0.72747	0.90789	1.01788	0.90909	60.7333	0.91378	0.99731	0.98042	0.95598	52.8	0.6389	0.87679	0.97405	0.9905	52.8667	0.74757	1.02762	0.99579	1.02175
55.6667	0.71782	0.89573	1.0279	0.87828	60.8667	0.93189	1.00372	0.96991	0.93504	52.8667	0.64937	0.90368	0.95552	0.95925	52.9333	0.75438	0.99298	1.01373	1.02227
55.7333	0.73683	0.91143	1.04961	0.90172	60.9333	0.89638	1.01897	0.95231	0.94584	52.9333	0.61368	0.88962	0.96728	1.00948	53	0.76352	1.03044	0.97879	1.06219
55.8	0.72162	0.91965	1.06517	0.91811	61	0.93289	1.01623	0.95992	0.90476	53	0.60988	0.89223	0.97175	0.9641	53.0667	0.75952	1.02919	1.0027	1.01028
55.8667	0.72971	0.91224	1.07684	0.85771	61.1333	0.92306	0.9894	0.97569	0.90776	53.0667	0.64176	0.88291	0.97157	0.98773	53.1333	0.75386	0.99565	0.99543	1.05689
55.9333	0.7254	0.91181	1.02714	0.88613	61.2	0.92964	1.01712	0.9453	0.9083	53.1333	0.63515	0.90781	0.93008	0.97573	53.2	0.76376	1.00114	1.00496	1.05144
56	0.71789	0.93621	1.04451	0.89111	61.4	0.88736	0.99464	0.95706	0.93756	53.2	0.63369	0.93868	0.93969	1.00667	53.2667	0.7319	1.01407	1.0191	1.0402
56.1333	0.76021	0.90568	1.07129	0.91596	61.7333	0.91335	1.02014	0.94803	0.94198	53.2667	0.62912	0.90193	0.9593	0.96294	53.3333	0.77701	1.01759	1.01043	1.02395
56.2	0.72756	0.92804	1.05489	0.922	61.8	0.929	0.97344	0.9435	0.95253	53.3333	0.64953	0.88082	0.97941	1.01008	53.4	0.76095	1.02073	1.03838	1.03419
56.2667	0.73025	0.92895	1.01846	0.90797	61.8667	0.93024	0.9733	0.94402	0.92392	53.4	0.6249	0.90806	0.9766	0.98162	53.4667	0.74198	1.01479	1.01279	1.03481
56.3333	0.74352	0.90558	1.07018	0.93666	61.9333	0.9339	0.97768	0.93007	0.94029	53.4667	0.65112	0.91028	0.9697	0.99965	53.5333	0.73596	1.02887	1.02585	1.03633
56.4	0.74682	0.92532	1.03949	0.91089	62	0.92409	1.01816	0.94722	0.9251	53.5333	0.63228	0.87085	0.96488	0.98601	53.6	0.77553	1.03026	0.98946	1.01572
56.4667	0.74709	0.90204	1.07293	0.90267	62.0667	0.9149	1.01039	0.97259	0.92577	53.6	0.6656	0.87182	0.94429	1.01455	53.6667	0.74936	1.02485	1.00601	1.00789
56.5333	0.74855	0.91554	1.03997	0.89816	62.1333	0.93406	0.99467	1.0002	0.94548	53.6667	0.63545	0.9208	0.94664	0.99034	53.7333	0.76462	1.01519	0.99193	1.00066
56.6667	0.754	0.90707	1.02336	0.90379	62.2	0.92387	0.95137	0.99598	0.92806	53.7333	0.67165	0.86822	0.96098	0.99163	53.8	0.76427	1.00877	1.04325	1.05297
56.7333	0.73425	0.93093	1.04941	0.89413	62.2667	0.94415	0.9838	0.97374	0.92415	53.8	0.65451	0.89643	0.94087	1.00229	53.8667	0.77089	1.0414	1.00436	1.05015
56.8	0.75603	0.9144	1.03717	0.94575	62.3333	0.93681	0.99396	0.97369	0.9537	53.8667	0.66315	0.90479	0.9712	1.03024	53.9333	0.74516	1.00472	1.02722	1.0405
56.9333	0.75061	0.92314	1.00831	0.9427	62.4	0.93488	0.99272	0.97146	0.96013	53.9333	0.65151	0.89497	0.96778	0.98286	54	0.79306	1.01073	1.02965	1.03015
57	0.78774	0.89	0.98617	0.89896	62.4667	0.91495	0.99904	0.9626	0.90363	54	0.62588	0.89336	0.93874	0.95628	54.0667	0.74113	1.04467	1.03541	1.02752
57.0667	0.7719	0.90109	1.00311	0.91634	62.5333	0.93221	1.02157	0.9553	0.90996	54.0667	0.63492	0.87581	0.96332	0.96277	54.1333	0.76336	1.03799	1.01827	1.02922
57.1333	0.75793	0.91969	1.00061	0.90031	62.6	0.93328	1.00731	0.9737	0.97379	54.1333	0.67241	0.89029	0.9441	0.9994	54.2	0.77414	1.03201	1.00109	1.00342
57.2	0.77538	0.90286	1.00998	0.89346	62.6667	0.92284	1.01485	0.98469	0.90617	54.2	0.63098	0.90325	0.94942	0.95991	54.2667	0.77466	1.03188	1.03264	1.04111
57.2667	0.77619	0.90788	0.9925	0.90865	62.7333	0.94415	0.99613	0.96884	0.94832	54.2667	0.67478	0.90792	0.95821	0.95951	54.4	0.74561	1.01577	1.02759	1.06303
57.3333	0.78778	0.92188	1.05017	0.90801	62.8	0.93247	0.99793	0.9599	0.94174	54.3333	0.66146	0.88721	0.92824	1.0174	54.4667	0.78335	1.0397	1.05202	1.04051
57.4	0.76475	0.92134	0.98804	0.933	62.8667	0.93678	1.00626	0.98386	0.95476	54.4	0.65549	0.90966	0.94826	0.96766	54.5333	0.74683	1.04472	1.05834	1.04607
57.4667	0.7907	0.91744	1.01265	0.9097	62.9333	0.92676	0.9902	0.95522	0.94074	54.4667	0.66731	0.91467	0.95151	1.01057	54.6	0.76138	1.03433	1.01265	1.04527
57.5333	0.777	0.92534	1.05087	0.90294	63	0.91313	0.99721	0.98661	0.96093	54.5333	0.62354	0.8988	0.965	0.96766	54.6667	0.77712	1.03285	1.01602	1.03151
57.6667	0.76967	0.90963	1.04178	0.92892	63.0667	0.9307	1.0093	0.97767	0.94069	54.6	0.68407	0.92263	0.96493	0.98673	54.7333	0.77564	1.00271	1.03652	1.01599
57.7333	0.79085	0.92275	1.02616	0.91776	63.2	0.95052	0.98427	0.97401	0.96431	54.6667	0.64046	0.93159	0.94201	1.0004	54.8	0.75569	1.02712	0.99801	1.03485
57.8	0.76844	0.89776	1.00021	0.92975	63.2667	0.93842	0.97256	0.97909	0.94814	54.7333	0.64822	0.91392	0.95935	1.02071	54.8667	0.77452	0.99908	0.99979	1.01376
57.8667	0.79703	0.91254	1.0142	0.92004	63.3333	0.9356	0.98014	0.98298	0.93458	54.8	0.64078	0.94222	0.98392	1.00231	54.9333	0.77412	1.04153	1.01428	1.05326
57.9333	0.78364	0.90507	1.0062	0.9254	63.4	0.92712	0.99659	0.98463	0.94905	54.8667	0.69432	0.87977	0.95198	0.99748	55	0.76881	1.03781	1.00242	1.04765
58	0.74199	0.90704	1.03306	0.92083	63.4667	0.91015	0.99609	0.96589	0.96708	54.9333	0.65521	0.9086	0.95227	1.02656	55.0667	0.78607	1.03263	0.97002	1.02578
58.0667	0.76807	0.91405	1.01264	0.89539	63.5333	0.94187	0.97912	0.97888	0.94069	55	0.67828	0.94458	0.98281	1.01905	55.1333	0.78087	1.02733	0.98966	1.06629
58.1333	0.75462	0.93066	1.02232	0.91805	63.6	0.94008	0.99267	0.96846	0.96092	55.0667	0.64691	0.96057	0.96606	1.02412	55.2	0.75918	1.01016	1.01545	1.03133
58.2667	0.75663	0.92891	1.01868	0.89555	63.6667	0.91812	1.0131	0.97622	0.944	55.1333	0.66574	0.91372	0.99618	0.99923	55.3333	0.79247	1.01733	1.04186	1.04485
58.3333	0.78087	0.93489	1.05714	0.94318	63.7333	0.91698	1.01353	0.97933	0.94398	55.2	0.64175	0.91582	0.96192	0.97236	55.4	0.78279	1.00327	1.02782	1.03391
58.4	0.7308	0.92046	1.00192	0.92059	63.8	0.92604	1.00395	0.97905	0.94556	55.2667	0.67113	0.95825	0.98055	0.97861	55.4667	0.79509	1.00435	1.00814	1.01771
58.5333	0.72199	0.95388	1.0357	0.93117	63.8667	0.94047	1.00422	0.95678	0.96055	55.3333	0.68615	0.89494	0.97961	1.0325	55.5333	0.79458	1.03147	0.98856	1.03644
58.6	0.73854	0.94298	1.01925	0.9008	63.9333	0.93543	1.02812	0.98149	0.90924	55.4	0.64974	0.88486	0.96216	1.01657	55.6	0.79224	1.02213	1.00897	1.04816
58.6667	0.74619	0.91461	1.0329	0.9259	64	0.91235	0.97845	0.98041	0.9218	55.4667	0.65777	0.90126	0.99567	1.0062	55.6667	0.79918	1.0037	0.98669	1.02358
58.7333	0.77158	0.91897	1.03859	0.91649	64.1333	0.92905	1.03656	0.96827	0.9505	55.5333	0.68118	0.93972	0.9391	0.97916	55.7333	0.77306	1.00319	0.99208	1.03384
58.8667	0.76624	0.93781	1.02335	0.89093	64.2	0.93804	1.01435	1.00466	0.93808	55.6	0.66422	0.90163	0.96416	1.00456	55.8	0.79714	1.03239	1.01563	1.03943
59.0667	0.80754	0.92259	1.03308	0.92238	64.2667	0.92777	0.99931	0.95486	0.91762	55.6667	0.68968	0.92919	0.95624	1.03623	55.8667	0.7995	1.03567	1.01591	1.03721
59.2	0.76078	0.93075	1.00801	0.89973	64.3333	0.92086	0.99769	0.96343	0.96567	55.7333	0.65296	0.91727	0.96905	1.007	55.9333	0.7623	1.03382	1.00442	1.02126
59.3333	0.77573	0.92782	1.02112	0.90444	64.4	0.93696	0.97574	0.98101	0.91281	55.8	0.6369	0.90215	0.93978	0.99843	56	0.75385	1.02882	1.01885	1.04101
59.4	0.73572	0.92215	0.96388	0.94334	64.4667	0.91374	0.99587	0.97446	0.96479	55.8667	0.69252	0.93712	0.99397	0.98614	56.0667	0.76508	1.01674	1.03459	1.0425
59.4667	0.74817	0.92074	0.9862	0.92987	64.5333	0.9029	0.95027	0.98561	0.93307	55.9333	0.68931	0.88343	0.94424	0.99035	56.1333	0.80238	1.03686	1.03803	1.03287
59.5333	0.74102	0.93385	0.97144	0.87575	64.6	0.93332	0.97661	0.98805	0.92155	56	0.64692	0.93788	0.95158	0.98094	56.2	0.78663	1.01326	1.0411	1.00387
59.6	0.74749	0.91788	0.98786	0.89706	64.6667	0.91583	0.96788	0.96388	0.91506	56.0667	0.67939	0.90448	0.95277	0.98242	56.2667	0.76705	1.03464	1.01274	1.02231
59.6667	0.78803	0.92617	0.99396	0.89401	64.8	0.95612	1.00435	0.96325	0.95291	56.1333	0.68843	0.92756	0.93909	0.98395	56.3333	0.77651	1.02454	1.01298	1.03481
59.7333	0.74406	0.93652	1.00229	0.92157	64.8667	0.92676	0.962	0.96948	0.91838	56.2	0.66074	0.90144	0.9801	0.96639	56.4	0.79932	1.02238	1.03152	1.02092
59.8	0.76357	0.92218	1.00558	0.94709	64.9333	0.92344	1.00943	1.00214	0.91777	56.2667	0.64269	0.9006	0.98544	0.98151	56.4667	0.79083	1.03528	0.99639	1.02397
59.8667	0.80096	0.93044	1.01278	0.94022	65.1333	0.92376	0.97699	0.9663	0.9286	56.3333	0.65548	0.91545	0.95088	0.98142	56.5333	0.78614	0.9896	1.02109	1.03705
59.9333	0.77036	0.91556	1.01327	0.89529	65.2667	0.92344	1.00637	0.97026	0.94478	56.4	0.68891	0.92506	0.96424	1.01495	56.6	0.79599	1.01618	1.04054	1.03269
60	0.78093	0.92709	0.99327	0.92336	65.3333	0.93918	0.99087	0.97561	0.93832	56.4667	0.66527	0.93153	0.95483	0.98764	56.6667	0.78712	1.02551	1.00575	1.03475
60.1333	0.7714	0.94292	1.00562	0.92789	65.4	0.94285	0.99411	0.95991	0.97428	56.5333	0.66027	0.92766	0.93987	1.01172	56.7333	0.80435	1.02226	1.01735	1.02829
60.2	0.77863	0.92655	0.99864	0.95253	65.5333	0.92271	1.00946	0.9577	0.91954	56.6	0.6698	0.94197	0.94427	1.02662	56.8	0.7962	1.02387	1.02694	1.04695
60.4	0.77309	0.92469	1.00949	0.89389	65.6	0.9021	1.00595	0.96246	0.97171	56.6667	0.67825	0.95446	0.96945	1.0207	56.8667	0.77241	1.00501	1.0421	1.0422
60.4667	0.76999	0.92566	0.98679	0.90259	65.6667	0.93623	0.99596	0.96368	0.93919	56.7333	0.66319	0.93211	0.97613	1.00824	57	0.8108	1.01094	1.02144	1.03698
60.6667	0.77941	0.92744	0.99715	0.95396	65.7333	0.92646	1.00729	0.99015	0.91619	56.8	0.67809	0.90002	0.96468	1.03486	57.0667	0.80407	1.02619	1.00764	1.02522
60.7333	0.8082	0.91848	0.95226	0.9525	65.8	0.91278	1.02832	0.97708	0.94229	56.8667	0.64209	0.92571	0.98493	1.03784	57.1333	0.78617	0.99414	1.01824	1.00581
60.8	0.82278	0.92925	0.98278	0.91869	65.8667	0.92833	1.0032	0.99067	0.945	56.9333	0.65795	0.94761	0.97667	0.99305	57.2	0.78161	1.00627	1.00637	1.00079
60.9333	0.81868	0.93324	0.96255	0.92364	65.9333	0.91033	1.00846	0.9822	0.95435	57	0.67806	0.91156	0.94919	1.0246	57.2667	0.78731	1.02549	1.02265	1.03798
61	0.78732	0.90996	1.00334	0.92828	66	0.94364	0.99151	0.96817	0.9565	57.0667	0.69671	0.92926	0.97885	1.00927	57.3333	0.80951	1.03617	1.01551	1.02264
61.2	0.79707	0.93158	0.98124	0.92131	66.1333	0.93176	1.01759	0.99816	0.96851	57.1333	0.66061	0.91196	0.95444	0.97976	57.4	0.78575	1.03523	0.99038	1.04265
61.2667	0.80802	0.93495	1.00324	0.93813	66.2	0.92711	1.02233	0.97852	0.93617	57.2	0.69972	0.93866	0.9794	0.99313	57.5333	0.7991	1.01917	1.01587	1.04959
61.4	0.7863	0.92353	0.99874	0.95024	66.2667	0.94667	1.0289	0.98006	0.90943	57.2667	0.6856	0.92276	0.98234	0.98877	57.6	0.80857	1.01719	1.00441	1.0354
61.4667	0.80496	0.94038	0.9849	0.91514	66.3333	0.9321	1.02182	0.95818	0.9127	57.3333	0.69256	0.95389	0.96483	1.01343	57.6667	0.79875	1.01731	0.99558	1.04653
61.5333	0.80673	0.93659	1.02704	0.89164	66.4667	0.91086	1.02061	0.97697	0.97365	57.4	0.66891	0.9258	0.96146	0.99537	57.7333	0.79281	1.00651	1.01979	1.02472
61.6	0.82538	0.90997	1.03855	0.9021	66.5333	0.93	1.00743	0.95303	0.94853	57.4667	0.66372	0.94515	0.9313	0.99329	57.8	0.79592	1.00181	1.00582	1.03175
61.6667	0.76903	0.91729	0.99612	0.91379	66.6	0.92243	1.03496	0.98097	0.92848	57.5333	0.68997	0.91465	0.98627	0.98924	57.8667	0.80341	1.04976	1.01605	1.03961
61.7333	0.8208	0.90401	1.00367	0.92102	66.6667	0.94998	1.00239	0.9956	0.95029	57.6	0.7001	0.94718	0.95283	1.01981	57.9333	0.78626	1.04767	1.00987	1.0314
61.8	0.77882	0.9094	1.01965	0.92865	66.8	0.92702	0.98383	0.98389	0.94975	57.6667	0.65495	0.93819	0.96947	0.96809	58	0.79427	1.02949	1.0241	1.01936
62	0.7786	0.91622	1.0247	0.89335	66.8667	0.9317	0.98876	0.98519	0.90743	57.7333	0.6615	0.92072	0.96125	1.0225	58.0667	0.80182	1.04502	1.01562	1.01657
62.0667	0.79876	0.93072	0.99169	0.88593	67.0667	0.95164	1.01667	0.97347	0.95851	57.8	0.67566	0.944	0.93837	1.03661	58.1333	0.78571	1.00038	0.98266	1.02322
62.1333	0.77962	0.94325	0.95428	0.89708	67.1333	0.93334	1.0141	0.96584	0.92344	57.8667	0.68491	0.9038	0.94353	1.00988	58.2	0.80968	1.02424	1.00884	1.05123
62.2	0.80564	0.93371	0.99911	0.91368	67.2	0.9057	0.98611	1.00323	0.94279	57.9333	0.68181	0.91434	0.98559	1.00058	58.2667	0.78972	1.00397	1.01476	1.02412
62.4	0.79456	0.92525	0.99262	0.90762	67.2667	0.94031	1.01541	0.98916	0.95369	58	0.67004	0.93548	0.97001	0.97738	58.3333	0.80618	1.01456	1.02394	1.02153
62.4667	0.78988	0.90192	0.9805	0.90908	67.3333	0.91908	0.99983	0.98079	0.94371	58.0667	0.66398	0.93421	0.94177	1.01626	58.4	0.79173	1.02281	1.03238	1.03344
62.5333	0.84744	0.9129	1.00026	0.9181	67.4667	0.94587	0.98969	1.00323	0.9311	58.1333	0.69365	0.91283	0.95313	0.9557	58.4667	0.79116	1.02824	1.0177	1.02623
62.6	0.8406	0.90516	1.01802	0.93924	67.5333	0.95085	1.00385	0.99084	0.9477	58.2	0.67156	0.88135	0.96809	0.97301	58.5333	0.8353	1.03728	1.00681	1.03379
62.6667	0.84171	0.92174	0.98523	0.89804	67.6667	0.91875	1.0235	0.99953	0.93775	58.2667	0.69141	0.9051	0.98508	0.9512	58.6	0.77449	1.02236	0.99221	1.01357
62.7333	0.80607	0.91507	1.00413	0.89965	67.7333	0.91565	0.98951	0.99216	0.96875	58.3333	0.68887	0.92689	0.9445	1.0154	58.6667	0.81002	1.00647	1.0216	1.02306
62.8	0.79287	0.91143	0.98091	0.93	67.8667	0.93033	0.99094	1.00533	0.94002	58.4	0.67774	0.89724	0.95932	1.00723	58.7333	0.79582	1.03655	0.98158	1.00876
62.8667	0.81195	0.90602	1.00144	0.93368	67.9333	0.91504	1.00073	0.97977	0.95635	58.4667	0.6841	0.93972	0.97389	0.98894	58.8	0.81456	1.02704	0.9722	1.01938
62.9333	0.81879	0.90414	0.97258	0.89577	68	0.94702	0.99717	0.99732	0.94656	58.5333	0.70139	0.91751	0.98529	0.97673	58.8667	0.81574	1.0247	1.01965	1.01442
63	0.82501	0.92616	0.99869	0.92746	68.1333	0.91709	1.00192	0.99564	0.96363	58.6	0.67057	0.94615	0.95116	0.97518	58.9333	0.78866	0.99549	1.02996	1.03131
63.0667	0.80588	0.92039	1.02471	0.93198	68.2	0.95676	1.00026	0.97494	0.93828	58.6667	0.6917	0.93012	0.93843	0.97081	59	0.80221	1.01186	1.02836	1.05367
63.1333	0.81185	0.91265	0.97379	0.92408	68.2667	0.93408	0.99796	0.97396	0.96087	58.7333	0.70568	0.97704	0.96357	0.99221	59.0667	0.8054	1.03231	0.98735	1.06245
63.2	0.82318	0.93625	0.993	0.91814	68.3333	0.93035	0.97526	0.99023	0.9352	58.8	0.67411	0.91424	0.96255	0.97059	59.1333	0.84788	1.02487	0.98786	1.04351
63.2667	0.8158	0.91872	0.98748	0.92618	68.4	0.94793	1.02082	1.00253	0.97975	58.8667	0.6751	0.92336	0.95302	1.00936	59.2	0.82855	1.02506	0.98879	1.02413
63.4	0.81268	0.91146	0.93632	0.89854	68.4667	0.93828	0.97467	0.98295	0.95027	58.9333	0.71093	0.95049	0.93673	1.00521	59.3333	0.83405	1.02232	0.97697	1.04544
63.4667	0.79709	0.93344	0.98562	0.87621	68.6	0.92876	0.97984	0.95912	0.96937	59	0.70705	0.91899	0.95925	1.00498	59.4	0.82661	1.01707	1.00328	1.02482
63.6	0.78932	0.93844	0.95438	0.87216	68.8	0.94336	1.00962	0.96038	0.96645	59.0667	0.7136	0.89444	0.94348	1.01407	59.5333	0.81014	1.02944	0.96939	1.03449
63.6667	0.83994	0.92714	0.98638	0.87816	68.8667	0.94747	1.01161	0.97607	0.92335	59.1333	0.68726	0.96014	0.97911	1.03749	59.6667	0.7896	1.02394	1.01074	1.03511
63.8667	0.80631	0.93624	0.95981	0.89167	69	0.95624	1.00363	0.98502	0.93989	59.2	0.70557	0.93087	0.95035	1.00557	59.7333	0.84535	1.02681	0.98378	1.02345
63.9333	0.81855	0.93262	0.97271	0.93199	69.0667	0.94776	1.00148	0.97116	0.92417	59.2667	0.69617	0.90927	0.95465	1.0015	59.8	0.83244	1.04236	1.03263	1.02058
64	0.80822	0.94219	0.99147	0.91368	69.1333	0.93546	1.00503	0.96137	0.94548	59.3333	0.68772	0.90651	0.94334	0.99828	59.8667	0.81968	1.01641	0.98056	1.04109
64.1333	0.80049	0.94867	1.00036	0.91654	69.2	0.94495	0.98327	0.98576	0.92627	59.4	0.67944	0.89792	0.98382	0.99972	59.9333	0.79451	1.00134	1.04105	1.04292
64.2	0.80194	0.92071	0.98053	0.88316	69.2667	0.94095	0.99867	0.96145	0.9559	59.4667	0.68308	0.91956	0.95608	0.98697	60	0.80816	1.03887	1.02535	1.04421
64.2667	0.8101	0.9521	0.97394	0.92433	69.3333	0.95162	1.00283	0.99585	0.95246	59.5333	0.68524	0.95661	0.96417	1.02668	60.0667	0.84559	1.02052	1.02289	1.02782
64.3333	0.84134	0.92395	0.95927	0.89374	69.4	0.94361	1.00968	1.00072	0.97046	59.6	0.69877	0.94111	0.9434	1.02164	60.1333	0.81128	1.03496	0.98603	1.01492
64.4	0.79571	0.93226	0.9716	0.90351	69.5333	0.9522	0.9873	0.97216	0.96457	59.6667	0.70841	0.90919	0.98155	1.03277	60.2	0.81245	1.01315	0.97865	1.03449
64.4667	0.83592	0.93547	0.96135	0.91985	69.6	0.96237	0.97438	0.9859	0.92805	59.7333	0.70903	0.92739	0.95235	1.01535	60.2667	0.81223	1.01036	1.03898	1.03135
64.6	0.83645	0.9404	0.97269	0.88657	69.6667	0.93489	0.99486	1.01122	0.9459	59.8	0.69417	0.93831	0.96061	0.97384	60.3333	0.81094	1.01299	1.0299	1.02082
64.6667	0.8737	0.94224	0.94987	0.8969	69.8667	0.92704	0.99323	0.98922	0.92594	59.8667	0.69973	0.94307	0.99035	1.03746	60.4	0.80699	1.00639	1.01542	1.03267
64.7333	0.82695	0.94015	0.97679	0.91289	69.9333	0.94791	1.01964	1.00496	0.94644	59.9333	0.70794	0.96058	0.96694	0.99603	60.4667	0.84175	1.04377	0.98465	1.01102
64.9333	0.84594	0.91627	1.01625	0.91936	70.2667	0.95147	0.98008	0.96394	0.90449	60	0.6841	0.95727	0.94578	0.99063	60.5333	0.8136	1.00396	1.0301	1.03643
65	0.82452	0.92326	0.99571	0.91987	70.3333	0.95894	0.9863	0.99931	0.94617	60.0667	0.69274	0.91625	0.9777	1.00188	60.6	0.79624	1.01502	1.01802	1.04699
65.0667	0.86867	0.90533	0.97115	0.93121	70.4	0.94888	0.9858	0.97959	0.97733	60.1333	0.68644	0.96237	0.96806	0.99293	60.6667	0.83353	1.04911	1.04538	1.0346
65.1333	0.8309	0.92623	0.9514	0.92109	70.4667	0.95121	1.00375	0.97183	0.93128	60.2	0.69443	0.96757	0.96397	0.98259	60.7333	0.82878	1.01368	1.0383	1.02283
65.2667	0.85065	0.90741	0.97343	0.91733	70.6	0.97318	1.01267	0.97868	0.90494	60.2667	0.7188	0.96037	0.98547	0.96416	60.8	0.83296	1.0116	1.04502	1.00401
65.3333	0.81841	0.91775	0.99462	0.92892	70.6667	0.98367	1.01362	0.9634	0.95055	60.3333	0.72247	0.93267	0.95284	0.97942	60.8667	0.85552	1.0182	0.97881	1.02563
65.4	0.79788	0.91191	0.98382	0.94031	70.7333	0.94421	0.99704	0.98239	0.97141	60.4	0.6781	0.94973	0.94405	0.99483	60.9333	0.82354	1.02707	1.02994	1.00696
65.5333	0.82284	0.9248	0.94873	0.92394	70.8667	0.95509	0.98649	0.95277	0.94382	60.4667	0.72543	0.95393	0.95137	1.02676	61	0.8159	1.01462	1.00646	1.04128
65.6	0.81222	0.9257	0.9695	0.93439	70.9333	0.9529	0.99827	0.96357	0.96963	60.5333	0.72335	0.96401	0.98891	1.02167	61.0667	0.83439	1.04174	1.03309	1.03337
65.7333	0.82522	0.94874	1.00948	0.90784	71	0.95561	0.97247	0.95263	0.92803	60.6	0.69128	0.92987	0.99673	0.98032	61.1333	0.8369	1.03142	1.00212
65.8667	0.85526	0.93958	0.99226	0.90582	71.0667	0.96268	1.01416		0.93088	60.6667	0.73303	0.96754	0.98336	1.03839	61.2	0.82555	1.00184	0.98498
65.9333	0.84558	0.91095	0.98175	0.89279	71.1333	0.94701	0.98317		0.9608	60.7333	0.69473	0.92819	0.98041	1.01294	61.2667	0.83619	1.00785	1.02034
66	0.85128	0.92867	0.98715	0.93076	71.2667	0.96204	1.00827		0.94235	60.8	0.69156	0.95458	0.9828	0.97398	61.3333	0.80776	1.03348	1.00398
66.4667	0.86899	0.93255	0.95632	0.89245	71.3333	0.98019	1.01756		0.90617	60.8667	0.7109	0.93446	0.9555	1.01854	61.4	0.81401	1.03067	1.0267
66.6667	0.86144	0.91165	0.96859	0.90018	71.4	0.96237	0.99945		0.9721	60.9333	0.73655	0.99362	0.97369	0.97384	61.4667	0.82364	1.02597	1.03261
66.7333	0.85955	0.93415	0.94084	0.90826	71.4667	0.95906	0.98874		0.95376	61	0.70938	0.98103	0.98755	0.99175	61.5333	0.84118	1.02666	1.014
66.8667	0.85189	0.93422	0.9564	0.8955	71.5333	0.94353	0.9795		0.94315	61.0667	0.69638	0.94017	0.96418	0.95811	61.6	0.84441	1.03253	1.00274
67.0667	0.84847	0.92355	0.96918	0.9335	71.6	0.95881	0.95772		0.94484	61.1333	0.70797	0.96289	0.95687	0.99037	61.6667	0.82745	0.99769	1.03581
67.1333	0.83381	0.9511	0.96675	0.89945	71.6667	0.93964	0.97137		0.93186	61.2	0.74907	0.98835	0.95525	0.96421	61.7333	0.84554	1.01847	0.99858
67.2	0.85897	0.9273	0.97549	0.90926	71.8667	0.98607	0.96369		0.90655	61.2667	0.71564	0.98131	1.0016	0.9711	61.8	0.80458	1.00775	0.97075
67.4	0.84161	0.9465	0.99454	0.9012	72.1333	0.94705	0.9672		0.96891	61.3333	0.70935	0.97488	0.98599	1.02485	61.8667	0.82961	1.00301	1.02209
67.4667	0.85814	0.93806	0.99821	0.88636	72.2	0.9634	0.9964		0.92102	61.4	0.70727	0.95938	0.96614	1.01344	61.9333	0.80322	0.99729	0.99604
67.6	0.85559	0.93237	0.96799	0.9015	72.2667	0.95865	0.98575		0.95544	61.4667	0.71141	0.95836	0.9796	0.96388	62	0.84643	1.03468	1.02031
67.6667	0.8369	0.92778	0.96142	0.91263	72.3333	0.97845	1.01271		0.95652	61.5333	0.73223	0.94479	0.95805	1.00997	62.0667	0.81681	1.01352	1.00262
67.8	0.8613	0.93392	0.98798	0.94637	72.4	0.96309	1.02515		0.93838	61.6	0.71391	0.98055	0.9487	0.9848	62.1333	0.85648	1.01515	0.99723
67.8667	0.86257	0.93014	0.93186	0.89801	72.4667	0.97047	1.01202		0.96334	61.6667	0.74964	0.94067	0.96761	1.01632	62.2	0.83207	0.99393	0.98951
68	0.8885	0.95503	0.94191	0.9233	72.5333	0.95888	1.00809		0.9181	61.7333	0.71518	0.96021	0.97254	1.00792	62.2667	0.85174	1.00461	0.99551
68.0667	0.90033	0.92549	0.97863	0.91354	72.6667	0.95291	0.99989		0.96249	61.8	0.71271	0.97758	0.96924	0.98745	62.3333	0.82173	1.01283	1.02377
68.1333	0.89887	0.94218	0.96053	0.9161	73	0.93581	0.9972		0.9682	61.8667	0.71256	0.95173	0.97638	0.95734	62.4	0.82749	0.99492	1.01042
68.2667	0.87421	0.91654	0.99135	0.95217	73.0667	0.93375	1.02175		0.92767	61.9333	0.70539	0.92424	0.98979	0.99338	62.4667	0.81988	1.03398	1.03967
68.3333	0.85643	0.94012	0.99264	0.93428	73.2	0.96274	1.00456		0.94507	62.0667	0.72711	0.95877	0.95333	0.97108	62.5333	0.83899	1.00237	1.01075
68.4	0.86388	0.91848	0.97076	0.88811	73.2667	0.96596	0.99316		0.93545	62.1333	0.74982	0.96945	0.97101	1.01218	62.6	0.84233	1.03354	0.98866
68.4667	0.85145	0.93702	0.95356	0.92777	73.3333	0.96566	0.99706		0.93252	62.2	0.73185	0.95393	0.97298	0.96029	62.7333	0.8302	1.00677	1.04801
68.6	0.86485	0.94835	0.97641	0.92184	73.4	0.97753	1.02723		0.91807	62.2667	0.71886	0.96179	0.97528	0.99386	62.8	0.85231	1.02446	0.99824
68.6667	0.87223	0.9187	1.01343	0.89554	73.4667	0.95402	1.02879		0.96965	62.3333	0.76458	0.94749	0.95657	0.98073	62.8667	0.85623	1.03292	1.01908
68.7333	0.86803	0.93901	1.00449	0.94276	73.6	0.99755	0.97625		0.94704	62.4	0.74823	0.9801	0.98437	0.95176	62.9333	0.86944	1.03032	0.99271
68.8667	0.87672	0.92245	0.99586	0.89869	73.6667	0.97887	1.01403		0.93128	62.4667	0.72468	0.99453	0.9362	0.97192	63	0.85803	1.02842	1.02607
69	0.91224	0.91873	0.95078	0.91158	73.7333	0.97636	0.9814		0.9	62.5333	0.73716	1.00638	0.97674	0.95905	63.0667	0.83961	0.99402	1.0128
69.0667	0.86937	0.9177	0.97652	0.89045	73.8	0.96949	1.01972		0.95611	62.6	0.75042	0.96225	0.99085	0.98448	63.1333	0.84974	1.03235	1.01976
69.2	0.84614	0.93912	0.99596	0.93314	73.8667	0.96132	0.99673		0.91273	62.6667	0.72754	0.96068	0.95489	0.98331	63.2	0.84378	1.00135	1.01476
69.2667	0.90939	0.94351	0.94994	0.94522	73.9333	0.98346	0.98248		0.95132	62.7333	0.70101	0.97854	0.97195	0.98352	63.3333	0.83633	1.01318	0.97936
69.3333	0.87598	0.90501	0.97601	0.88986	74.0667	0.99034	0.9935		0.91901	62.8	0.72244	0.97501	0.97144	1.02221	63.4	0.85167	1.0166	0.98305
69.4	0.87077	0.92622	0.97417	0.90102	74.1333	0.99302	0.98588		0.94727	62.8667	0.68911	0.97412	0.99335	0.97967	63.4667	0.84101	1.04004	0.99309
69.5333	0.85026	0.94056	0.98544	0.93413	74.2	0.97465	0.9824		0.93407	62.9333	0.73348	0.97853	0.98618	0.97936	63.5333	0.85213	1.00609	1.04618
69.6667	0.89825	0.93228	0.9951	0.90166	74.2667	0.97944	0.98393		0.97028	63	0.75365	0.95889	0.95143	0.99556	63.6	0.84054	1.00636	0.99127
69.7333	0.84696	0.94047	0.95671	0.89107	74.4	0.97608	0.98985		0.96769	63.0667	0.77122	0.98482	0.95569	1.00377	63.6667	0.86791	1.00923	1.0122
69.8	0.87271	0.93099	0.97733	0.86631	74.4667	0.94521	1.00924		0.93901	63.1333	0.76771	0.96394	0.99182	0.94844	63.7333	0.86323	1.01126	1.04048
69.8667	0.8784	0.9607	0.98665	0.8825	74.5333	0.97136	0.99924		0.94832	63.2	0.72294	0.93286	0.96783	0.96787	63.8	0.81966	1.03365	1.00637
69.9333	0.86846	0.95773	0.9871	0.92638	74.6	0.952	1.01547		0.91673	63.2667	0.74924	0.96787	0.97326	0.99039	63.8667	0.8149	1.02758	1.0273
70	0.84049	0.94578	0.95367	0.88194	74.6667	0.96773	1.01486		0.89204	63.3333	0.7186	0.94039	1.00528	1.01737	63.9333	0.85244	1.01584	1.00766
70.0667	0.88189	0.9459	0.98406	0.9028	74.7333	0.97216	1.00601		0.94177	63.4	0.72395	0.95738	1.01739	1.02589	64	0.87997	1.0099	1.01611
70.1333	0.87632	0.95159	0.95159	0.91289	74.8667	0.99113	1.03137		0.9424	63.4667	0.72881	0.947	0.99246	1.02579	64.0667	0.83687	0.98882	1.01474
70.3333	0.86648	0.93236	0.99632	0.86406	74.9333	0.99087	0.98421		0.95545	63.5333	0.70759	0.94905	1.02309	1.02032	64.1333	0.84695	1.03824	1.01002
70.4	0.87707	0.96384	0.94888	0.9241	75	0.98951	1.01692		0.90905	63.6	0.72465	0.94084	1.0014	0.9956	64.2	0.84595	1.01934	1.02295
70.5333	0.85898	0.93826	0.98277	0.90646	75.0667	0.97329	1.01751		0.94537	63.6667	0.71581	0.96292	1.00837	1.01911	64.2667	0.84848	1.00837	1.03178
70.6	0.86963	0.94179	0.97767	0.89748	75.1333	0.98088	0.97177		0.95118	63.7333	0.7192	0.94039	0.99174	0.98839	64.3333	0.84397	1.00401	1.01318
70.7333	0.88704	0.94138	0.98486	0.88724	75.2	0.9863	1.00803		0.95898	63.8	0.74203	0.9544	0.99729	0.96495	64.4	0.87177	1.01354	1.00613
70.8	0.89321	0.92812	1.0097	0.8784	75.2667	0.97147	0.99728		0.91329	63.8667	0.76758	0.96676	0.98161	0.9608	64.4667	0.85485	1.03164	1.02034
70.8667	0.87192	0.9347	0.98353	0.9052	75.3333	0.97584	0.99695		0.93663	63.9333	0.73832	0.97122	0.94007	0.97319	64.5333	0.84925	1.02086	1.02091
70.9333	0.86892	0.94394	0.9509	0.87076	75.4667	0.94343	0.9908		0.95848	64	0.69783	0.94077	0.96724	0.96328	64.6	0.85215	0.99646	1.01395
71	0.8836	0.95384	0.95588	0.92138	75.5333	0.96643	0.97264		0.98271	64.0667	0.74323	0.94262	0.97394	0.98665	64.6667	0.85143	1.00876	1.02336
71.0667	0.85531	0.94186	0.98427	0.93029	75.6667	0.9924	1.01534		0.95733	64.1333	0.712	0.94041	0.95406	1.00047	64.7333	0.87957	1.02655	1.02315
71.1333	0.87968	0.94137	0.99147	0.92061	75.7333	0.97955	0.95007		0.9445	64.2	0.76427	0.98018	0.96996	1.02291	64.8	0.89013	1.03433	1.03156
71.2	0.90459	0.92026	0.95864	0.90458	75.8	0.97271	0.98035		0.95335	64.2667	0.75636	0.93202	0.95578	0.99643	64.8667	0.86004	0.99902	0.99748
71.4	0.89737	0.93192	1.00368	0.8956	75.8667	0.98389	0.97773		0.92458	64.3333	0.75769	0.94743	0.95288	0.99659	64.9333	0.84001	1.02157	1.02115
71.5333	0.88794	0.95577	1.00658	0.91351	75.9333	0.96532	0.98958		0.92053	64.4667	0.73965	0.97335	0.9776	1.00687	65.1333	0.87131	1.00002	1.033
71.6	0.90901	0.94935	0.98678	0.93508	76	0.9714	1.00131		0.92214	64.5333	0.74364	0.9458	0.95904	0.97815	65.2667	0.86963	1.00371	0.98775
71.6667	0.90823	0.94384	0.94153	0.94151	76.1333	0.98551	0.99276		0.90192	64.6	0.75413	0.95091	0.96439	1.00824	65.3333	0.84074	1.00275	1.02371
71.7333	0.91683	0.95541	0.99518	0.88855	76.2667	0.98939	1.03791		0.94094	64.6667	0.75117	0.9579	0.97985	0.99502	65.4	0.85032	1.01995	0.96209
71.8	0.89595	0.93916	0.95049	0.89401	76.3333	0.99947	1.01349		0.96088	64.7333	0.71889	0.95852	0.96922	0.97698	65.4667	0.88779	1.05131	1.00055
71.8667	0.89921	0.92828	0.9621	0.90623	76.4	0.9834	1.02098		0.90051	64.8	0.70384	0.95846	0.9614	0.97903	65.5333	0.8793	1.04554	0.99456
71.9333	0.92531	0.93873	0.94012	0.94776	76.4667	0.98588	0.99848		0.96061	64.8667	0.7753	0.95028	0.92975	0.97997	65.6	0.87694	1.00307	0.98202
72	0.89968	0.94963	0.93174	0.91991	76.5333	0.98339	1.01846		0.93247	64.9333	0.7286	0.99464	0.94971	1.00719	65.6667	0.86981	1.01981	1.01368
72.1333	0.89534	0.95417	0.95657	0.9049	76.6	0.99266	0.9941		0.90182	65	0.70889	0.97137	0.97284	0.99124	65.7333	0.87781	1.01477	0.99254
72.2	0.91732	0.95671	0.98522	0.92066	76.6667	0.97823	0.97418		0.94686	65.0667	0.77681	1.00443	0.97161	0.9843	65.8	0.87086	1.01297	1.01486
72.2667	0.93665	0.94369	0.97474	0.93966	76.7333	0.99385	1.00855		0.96082	65.1333	0.72398	0.98484	0.96736	1.0113	65.9333	0.89863	1.04821	0.99947
72.3333	0.89087	0.95093	0.98362	0.91824	76.9333	0.96815	1.0043		0.91844	65.2	0.77766	0.96986	0.9571	1.02536	66	0.90136	1.02449	0.97811
72.4667	0.90302	0.94817	0.96746	0.88818	77	0.95668	1.0051		0.94615	65.2667	0.74882	0.98527	0.95928	1.01827	66.0667	0.87316	1.02423	1.03685
72.6667	0.91032	0.9475	0.94656	0.95229	77.0667	0.9944	0.98463		0.94004	65.3333	0.74954	0.95549	0.98653	1.02012	66.2	0.84336	1.01172	1.01067
72.7333	0.8979	0.95887	0.98971	0.9175	77.2	0.98553	1.01147		0.9579	65.4	0.75625	0.99738	0.97471	1.0323	66.2667	0.86462	1.03767	0.98299
72.8	0.91669	0.9354	0.96901	0.93775	77.2667	0.98448	1.00562		0.92299	65.4667	0.75111	1.00516	0.98613	1.0433	66.3333	0.88802	1.03052	1.01011
72.9333	0.93736	0.93662	0.93001	0.89467	77.3333	0.98069	0.97083		0.96579	65.5333	0.79201	0.94776	0.95959	1.02361	66.4667	0.88117	1.02296	0.97161
73	0.92261	0.95817	0.99006	0.94424	77.4	0.98296	0.98108		0.94777	65.6	0.7307	1.00553	0.97019	0.97505	66.5333	0.891	1.01658	1.02261
73.0667	0.89952	0.9479	0.94519	0.9297	77.4667	0.97527	1.03762		0.93205	65.6667	0.75606	1.00398	0.98346	1.02713	66.6	0.90018	1.02333	0.99089
73.1333	0.90457	0.95464	0.96246	0.92397	77.5333	0.96902	1.01121		0.92872	65.7333	0.72271	0.94774	0.95452	1.01009	66.6667	0.88504	1.01061	1.02991
73.2667	0.89668	0.97795	0.96744		77.6	0.97928	1.02273		0.95966	65.8	0.7707	0.96979	0.97119	0.95002	66.8	0.87816	0.99892	0.97116
73.3333	0.93032	0.94936	0.9906		77.9333	1.00295	1.0181		0.92591	65.8667	0.80671	0.95656	0.96648	1.00479	66.8667	0.86828	1.01005	1.02278
73.5333	0.91773	0.97098	0.9601		78	0.98229	0.96998		0.98181	65.9333	0.72855	0.98471	0.98719	1.02455	66.9333	0.87007	0.99216	1.00326
73.6	0.94032	0.97895	0.96609		78.0667	0.99801	0.97396		0.97684	66	0.76121	0.9625	0.99835	0.9509	67.2	0.88284	0.99337	0.99159
73.6667	0.9033	0.95288	0.93522		78.1333	0.9807	1.02043		0.94771	66.0667	0.7522	0.96188	0.99388	0.99019	67.2667	0.89317	0.9948	1.00723
73.7333	0.94095	0.95173	0.96071		78.2	0.99448	1.02772		0.94691	66.1333	0.75296	0.93625	0.97332	0.96076	67.3333	0.90969	1.02492	1.00003
73.8	0.89556	0.96542	0.99196		78.3333	0.96873	0.99192		0.96628	66.2	0.77159	0.98162	0.949	0.99528	67.4	0.90162	1.03377	0.99923
74	0.91825	0.97509	0.97319		78.4	0.97001	1.03981		0.9679	66.2667	0.76743	0.96727	0.99773	0.97068	67.4667	0.91676	1.032	0.97404
74.0667	0.91079	0.95302	0.95821		78.5333	0.97322	0.98528		0.93811	66.3333	0.79103	0.97712	0.9594	0.99634	67.5333	0.91796	0.99653	1.00603
74.1333	0.9212	0.94615	0.9758		78.6	0.99319	0.99082		0.92915	66.4	0.78339	0.95294	0.98334	0.96501	67.6	0.90249	1.00605	1.02492
74.2667	0.92727	0.9433	0.9801		78.6667	0.98363	1.0151		0.98049	66.4667	0.75855	1.00194	0.98207	0.95596	67.6667	0.86898	1.02342	0.99394
74.3333	0.92141	0.97305	0.94543		78.7333	0.9941	0.98233		0.95842	66.5333	0.77131	0.99857	0.94388	0.99309	67.7333	0.87497	1.00796	0.98796
74.4	0.95476	0.94667	0.93576		78.8667	1.00103	1.00985		0.94176	66.6	0.77787	0.99135	0.94555	1.02868	67.8667	0.90391	1.00652	0.98518
74.4667	0.92827	0.93534	0.99819		78.9333	1.00594	1.00173		0.9267	66.6667	0.74857	0.95701	0.95124	1.00034	67.9333	0.9031	1.01568	1.03378
74.6	0.91766	0.94603	0.97513		79	0.97947	0.98812		0.97718	66.7333	0.77216	0.96015	0.98178	1.01866	68	0.8698	1.02623	0.98486
74.6667	0.94236	0.94634	0.94255		79.2	0.98894	0.95915		0.96802	66.8	0.76554	0.9491	0.97084	0.98976	68.0667	0.92031	1.02046	1.01177
74.7333	0.93984	0.95071	0.95106		79.4	0.99049	0.98676		0.8996	66.8667	0.79983	0.93885	0.98284	1.00733	68.1333	0.92022	1.01782	1.02862
74.8667	0.93527	0.94071	0.97388		79.4667	0.98294	1.00304		0.91349	66.9333	0.76421	0.99159	0.98728	0.96365	68.2	0.90052	1.0333	1.0167
74.9333	0.89283	0.93338	0.9339		79.5333	0.98327	1.02421		0.97297	67	0.7492	0.94609	1.00665	0.96252	68.2667	0.91188	1.01839	1.02535
75	0.9391	0.9294	0.9432		79.6	0.99154	1.01027		0.91881	67.0667	0.73896	0.95817	0.95661	0.98897	68.3333	0.90621	1.01349	0.98771
75.0667	0.93065	0.94208	0.99692		79.6667	0.9939	1.01534		0.92837	67.1333	0.77266	0.95142	0.97703	0.986	68.4	0.87746	1.03103	1.01233
75.1333	0.90307	0.96034	0.93946		79.7333	0.99527	1.03719		0.96337	67.2	0.73914	0.99458	1.00548	0.95483	68.4667	0.89807	1.01317	1.01828
75.2667	0.9278	0.95749	0.9475		79.8	0.98549	1.01016		0.92412	67.2667	0.76597	0.99145	0.99324	0.97988	68.5333	0.88305	0.98633	0.97648
75.3333	0.94735	0.95283	0.9602		80	1.00508	1.04622		0.96868	67.3333	0.77816	0.97264	0.95031	0.97681	68.6	0.91227	1.03152	1.01977
75.4	0.91237	0.95466	0.94199		80.0667	1.0153	1.03288		0.97004	67.4	0.75219	0.97215	0.96544	0.99745	68.6667	0.90239	1.02794	0.99239
75.5333	0.92748	0.93538	0.97552		80.1333	1.01079	1.03733		0.92655	67.4667	0.76811	0.96713	0.99515	1.05024	68.7333	0.93214	1.02024	1.0224
75.6	0.95653	0.97462	0.97726		80.3333	0.97493	1.03961		0.90849	67.5333	0.73571	0.96961	0.97294	1.03504	68.8	0.90876	0.98933	1.01732
75.7333	0.95245	0.93253	0.95765		80.4667	0.99984	1.0076		0.945	67.6	0.8179	0.97643	0.98255	0.96505	68.8667	0.88864	1	1.0312
75.8	0.94299	0.93305	0.98345		80.5333	0.9943	1.00222		0.94441	67.6667	0.78292	0.97008	0.99321	0.96577	68.9333	0.9182		0.99235
75.9333	0.92105	0.94556	0.95824		80.6	1.01147	1.01933		0.98687	67.7333	0.79636	0.96669	0.97488	0.98712	69	0.88898		1.02007
76	0.95335	0.95068	0.94601		80.6667	1.02597	0.99738		0.9298	67.8	0.74991	0.97855	1.00776	0.99149	69.1333	0.89687		0.97842
76.0667	0.9205	0.97204	0.96109		80.8	1.02141	1.00295		0.95445	67.8667	0.77136	0.95115	0.97933	0.97192	69.2667	0.92224		1.01979
76.1333	0.90316	0.96544	0.97235		80.8667	0.99839	0.97036		0.97409	67.9333	0.75314	0.98064	0.97068	0.95861	69.3333	0.93655		1.01826
76.2	0.90735	0.97612	0.94214		81	1.01066	0.97684		0.9217	68	0.80795	0.92963	0.9981	0.997	69.4	0.92754		0.99171
76.2667	0.91264	0.97666	0.98755		81.4	0.9905	0.99527		0.95156	68.0667	0.77658	0.95825	0.96037	1.01128	69.4667	0.92597		1.00579
76.3333	0.94293	0.96958	0.95886		81.4667	0.99796	1.00845		0.96308	68.1333	0.78342	0.9521	0.98758	0.98857	69.5333	0.89075		0.98088
76.6667	0.92291	0.96536	0.94615		81.7333	1.01337	1.0121		0.93911	68.2	0.76573	0.97969	0.98634	0.96699	69.6	0.92234		1.02057
76.8	0.91622	0.94671	0.96128		81.8	0.99357	0.97971		0.95433	68.2667	0.80112	0.97046	0.95623	0.98138	69.6667	0.94585		1.00219
76.8667	0.91362	0.93855	0.92593		81.8667	1.01629	0.98472		0.95959	68.3333	0.78423	0.9686	0.97659	1.01966	69.7333	0.92468		1.00756
76.9333	0.96662	0.96568	0.95453		81.9333	0.99377	0.98208		0.9357	68.4	0.79341	0.9525	0.98003	0.98629	69.8	0.89833		0.99122
77	0.93336	0.96298	0.9333		82	1.01506	0.99587		0.91385	68.4667	0.76848	0.98369	0.94437	1.01021	69.8667	0.90027		1.00349
77.0667	0.90979	0.95924	0.93868		82.0667	1.01968	0.99269		0.96584	68.5333	0.74856	0.937	0.99322	1.0197	69.9333	0.89838		1.00288
77.2	0.94922	0.94764	0.95598		82.1333	1.00054	1.0081		0.94645	68.6	0.79864	0.96979	0.97829	0.98049	70	0.90279		0.99509
77.2667	0.92302	0.93423	0.95587		82.2667	0.99616	1.00816		0.95708	68.6667	0.75802	0.9474	0.99037	1.00212	70.1333	0.90492		0.97116
77.3333	0.94322	0.95456	0.95828		82.4667	0.99314	1.02017		0.95643	68.7333	0.8274	0.97666	0.97134	0.97523	70.2	0.92656		1.01259
77.4	0.91183	0.93713	0.94081		82.5333	1.00765	1.00546		0.94613	68.8	0.8156	0.96765	1.01485	1.00832	70.2667	0.90485		0.96503
77.4667	0.91472	0.95195	0.92868		82.6	1.01903	1.03109		0.9033	68.8667	0.74636	1.01569	0.99622	0.98804	70.3333	0.90471		0.98526
77.5333	0.89029	0.94713	0.94181		82.6667	1.01363	0.99006		0.97916	68.9333	0.76751	0.9966	1.00264	0.98132	70.4	0.90744		1.00654
77.6667	0.89653	0.94186	0.97949		82.7333	1.0212	1.03019		0.95262	69	0.80397	1.02444	0.98432	1.02101	70.4667	0.8925		1.00547
77.7333	0.91997	0.95125	0.93938		82.8	1.01848	1.00213		0.94036	69.0667	0.78571	0.96274	1.02768	0.97679	70.5333	0.92828		1.0025
77.8	0.94203	0.94012	0.95202		82.8667	0.99354	1.00203		0.92933	69.1333	0.78606	0.98401	0.99326	1.00181	70.6667	0.91623		0.99309
77.8667	0.9027	0.94324	0.92434		82.9333	1.00306	0.99143		0.96054	69.2	0.80339	0.97124	0.99498	1.0052	70.7333	0.95241		0.98634
78.2	0.95241	0.96725	0.98008		83	1.00267	1.02077		0.97591	69.2667	0.78989	0.9954	1.01121	1.02999	70.8	0.93092		1.00101
78.2667	0.93647	0.9624	0.96658		83.0667	1.006	0.97004		0.97518	69.3333	0.78578	0.95259	1.02475	0.99741	70.9333	0.91766		0.98545
78.3333	0.95715	0.96361	0.964		83.2	0.99749	1.01946		0.95345	69.4	0.791	0.99397	0.99136	1.01707	71.0667	0.92997		0.98446
78.4	0.92952	0.95094	0.94657		83.2667	0.99655	1.00157		0.92208	69.4667	0.75816	0.96084	1.00184	0.9892	71.1333	0.92276		1.00112
78.4667	0.96262	0.95865	0.96952		83.4	1.02788	1.00653		0.9655	69.5333	0.81645	0.98244	0.98615	1.01152	71.2	0.90368		0.99944
78.5333	0.92526	0.95727	0.96251		83.4667	1.00458	1.00345		0.94076	69.6	0.78317	0.96706	0.99197	1.00922	71.2667	0.90356		0.99308
78.8	0.9393	0.94756	0.96754		83.5333	0.9956	0.98496		0.93681	69.6667	0.79732	1.00342	0.99816	0.98109	71.3333	0.90731		1.03272
78.8667	0.94094	0.94741	0.95454		83.7333	0.98398	0.98717		0.93017	69.7333	0.80891	0.95877	0.98786	0.9925	71.4	0.93706		1.02217
78.9333	0.90609	0.96811	0.95327		83.8	0.98053	0.97949		0.94735	69.8	0.76138	0.97022	0.97863	1.00607	71.4667	0.92964		0.99092
79.0667	0.96899	0.96485	0.97225		83.8667	0.99549	1.0055		0.95901	69.8667	0.78319	0.98852	0.99366	0.99793	71.5333	0.94332		1.03269
79.1333	0.95311	0.97411	0.93064		83.9333	1.00553	1.00879		0.92488	69.9333	0.81407	0.93655	0.98724	1.00914	71.6	0.91078		0.98936
79.2	0.91277	0.96561	0.95795		84.0667	1.0188	1.02511		0.95402	70	0.78833	0.97727	0.98279	1.01621	71.6667	0.94226		1.00195
79.2667	0.96832	0.95566	0.96689		84.1333	1.00326	1.01989		0.93148	70.0667	0.81429	0.97363	0.99848	0.96656	71.7333	0.94179		0.96147
79.3333	0.9262	0.95768	0.97925		84.2	0.99668	0.99159		0.91991	70.1333	0.81534	0.96476	1.00718	0.97689	71.8667	0.93918		1.00637
79.4	0.95855	0.94145	0.97248		84.2667	0.99484	0.97606		0.92214	70.2	0.81667	0.99348	0.9836	1.00191	72	0.95415		0.97633
79.4667	0.902	0.97911	0.93928		84.3333	1.01936	1.00852		0.95998	70.2667	0.80276	0.97726	0.98892	0.98036	72.0667	0.94029		1.01528
79.5333	0.91531	0.97305	0.95883		84.5333	1.02635	1.03199		0.95549	70.3333	0.80127	0.96984	0.95696	0.9683	72.2	0.94633		0.98078
79.6667	0.94716	0.94812	0.95452		84.6667	1.01115	1.01143		0.93217	70.4	0.81268	0.99295	0.97203	0.97053	72.2667	0.95793		0.99717
79.7333	0.93917	0.98474	0.9065		84.7333	0.98982	1.00792		0.97061	70.4667	0.80917	0.97374	0.9636	1.00187	72.3333	0.92828		1.0002
79.8	0.91582	0.96361	0.9567		84.8	0.99958	1.03633		0.97151	70.5333	0.80086	0.96048	0.98842	0.9644	72.4	0.90434		0.99163
80	0.94646	0.97447	0.95101		84.8667	1.01373	1.01879		0.95158	70.6	0.81823	1.00766	0.96396	0.9831	72.4667	0.90922		1.01087
80.0667	0.958	0.96364	0.91123		84.9333	1.01005	1.03266		0.95673	70.6667	0.7768	1.00939	0.96485	1.01968	72.6	0.91496		0.99104
80.2	0.91069	0.93986	0.89426		85.1333	1.00613	1.0023		0.92713	70.7333	0.80937	1.00553	0.98688	1.01798	72.6667	0.93805		1.03562
80.2667	0.95027	0.97272	0.92591		85.2	0.99914	1.01704		0.95005	70.8	0.76928	0.99305	0.96152	0.98889	72.8	0.95148		1.02876
80.4	0.94025	0.94771	0.94682		85.2667	1.00674	1.00726		0.92414	70.8667	0.82725	0.99325	0.96665	1.00053	72.8667	0.95375		1.00408
80.4667	0.95856	0.96539	0.95849		85.3333	1.02578	1.01598		0.9574	70.9333	0.80907	0.96044	0.96705	0.9885	72.9333	0.96637		1.00974
80.7333	0.96812	0.9621	0.94656		85.4	1.01038	1.00357		0.9658	71	0.84257	0.99065	0.96277	1.00991	73.0667	0.93836		0.98091
80.8	0.94992	0.96437	0.93113		85.5333	1.02319	1.02486		0.9511	71.0667	0.82238	1.01212	0.96824	0.98274	73.2	0.95656		0.99831
80.8667	0.92483	0.95289	0.90144		85.6	1.00389	1.03612		0.92195	71.1333	0.83612	0.98037	1.0025	1.0175	73.2667	0.93076		0.95839
80.9333	0.94915	0.95488	0.94391		85.6667	1.01383	0.99697		0.91562	71.2	0.7727	0.9539	0.97546	0.98264	73.4	0.95503		0.98391
81	0.94925	0.97092	0.97166		85.7333	1.00126	1.01845		0.90567	71.2667	0.83971	0.99304	0.97747	1.0028	73.5333	0.95041		0.99207
81.1333	0.94586	0.96561	0.94951		85.8	1.01031	0.96458		0.93115	71.3333	0.80502	0.96589	0.9798	0.97057	73.6	0.94225		0.98766
81.3333	0.94566	0.95405	0.93641		85.9333	1.02064	1.01143		0.93088	71.4	0.85175	0.96135	0.99605	0.94814	73.6667	0.97785		1.02031
81.4	0.9634	0.97071	0.9233		86.0667	1.02331	0.9933		0.92181	71.4667	0.75857	0.97322	0.97668	0.99365	73.7333	0.92812		0.98119
81.4667	0.97568	0.96254	0.95205		86.1333	1.0164	0.99733		0.94821	71.5333	0.8137	0.95484	0.96999	0.93857	73.8667	0.92427		0.98164
81.5333	0.96556	0.94059	0.96279		86.2	1.02733	1.014		0.91137	71.6	0.85122	1.00728	0.95357	0.95177	73.9333	0.95875		1.00007
81.6667	0.97804	0.95732	0.96399		86.2667	0.99801	0.98665		0.92332	71.6667	0.80341	0.95475	0.99753	1.00604	74	0.93289		0.99912
81.7333	0.95396	0.9477	0.97372		86.3333	1.02851	1.01923		0.93141	71.7333	0.82506	0.95511	0.97653	0.97721	74.0667	0.92788		1
81.8	0.93527	0.94604	0.93493		86.5333	1.04259	1.00821		0.93265	71.8	0.8	0.98998	0.97891	0.96792	74.1333	0.94283
81.8667	0.95161	0.94632	0.94012		86.6667	1.02379	1.0288		0.89627	71.9333	0.81058	0.9736	0.98269	0.94968	74.2	0.9432
81.9333	0.94159	0.97333	0.93882		86.7333	1.03592	0.99762		0.90742	72	0.81061	0.96932	0.98669	0.97754	74.2667	0.9523
82	0.94133	0.93426	0.97379		86.8	1.03397	1.01974		0.91053	72.0667	0.86418	0.97725	0.94773	0.97855	74.3333	0.9533
82.0667	0.95796	0.96025	0.96159		86.8667	1.03685	1.0192		0.90331	72.1333	0.81691	0.95548	0.97573	0.98651	74.4	0.92281
82.1333	0.91651	0.95461	0.96249		86.9333	1.00596	1.03445		0.93418	72.2	0.87575	0.96014	0.95371	1.01574	74.4667	0.93798
82.2	0.93603	0.96091	0.89702		87	1.02598	1.05109		0.95052	72.2667	0.82496	0.97199	0.97282	1.00459	74.6	0.95251
82.2667	0.93215	0.9754	0.93821		87.0667	1.00508	1.02137		0.89509	72.3333	0.83978	0.9887	0.95217	1.01431	74.8667	0.97647
82.3333	0.96472	0.967	0.95956		87.1333	1.02234	1.01978		0.90334	72.4	0.81371	0.98715	0.9905	1.01217	74.9333	0.97197
82.4	0.94389	0.96401	0.90833		87.3333	1.00228	1.02124		0.92692	72.4667	0.83014	0.97183	0.95532	0.99964	75	0.94747
82.4667	0.95024	0.96964	0.93626		87.4667	1.0479	1.04234		0.91627	72.5333	0.87325	0.9672	0.9841	0.99269	75.0667	0.95837
82.5333	0.92965	0.9713	0.95445		87.5333	1.04498	1.05312		0.9621	72.6	0.8089	0.99724	0.99139	1.01555	75.1333	0.9633
82.6	0.92469	0.98673	0.94683		87.6	1.03935	1.03711		0.92079	72.6667	0.833	0.95761	0.96689	0.95507	75.2667	0.94756
82.7333	0.93428	0.95464	0.91661		87.6667	1.01445	1.01272		0.92344	72.7333	0.80414	0.99693	0.98374	0.98889	75.4	0.95966
82.9333	0.94754	0.95381	0.91236		87.7333	1.03331	1.02752		0.93769	72.8	0.80856	0.97853	0.98966	0.93739	75.4667	0.94229
83	0.95097	0.94854	0.94146		87.8	1.00345	1.04379		0.90876	72.8667	0.83185	0.961	0.99063	0.97458	75.5333	0.96544
83.0667	0.91958	0.96067	0.95964		87.8667	1.02381			0.93978	72.9333	0.8395	0.98603	0.99194	0.99072	75.6	0.97345
83.2	0.94993	0.95058	0.95355		87.9333	1.02842			0.9468	73	0.87351	0.97594	0.97865	0.99232	75.6667	0.95573
83.3333	0.95626	0.94831	0.9608		88	1.01779			0.93677	73.0667	0.88083	0.97941	0.97835	0.99916	75.7333	0.94964
83.4	0.95879	0.96175	0.95014		88.1333	1.00266			0.96615	73.1333	0.84149	0.98964	0.96634	0.96816	75.8	0.96296
83.5333	0.89788	0.95644	0.96141		88.2	1			0.90046	73.2	0.85643	0.97912	0.98077	0.95686	75.8667	0.96147
83.6	0.93135	0.92958	0.97239						0.95655	73.2667	0.83156	0.98464	0.97556	0.96215	75.9333	0.94951
83.6667	0.92152	0.93695	0.98374						0.91873	73.3333	0.79912	0.98933	0.95742	1.0345	76	0.9595
83.7333	0.92134	0.94667	0.96339						0.94274	73.4	0.87085	0.96679	0.95635	0.98511	76.0667	0.9481
83.8	0.92157	0.95292	0.93367						0.90209	73.4667	0.81648	0.97952	0.97203	0.98501	76.1333	0.94166
83.8667	0.95824	0.93706	0.92215						0.92456	73.5333	0.80174	0.98143	0.99194	1.02491	76.2	0.92519
83.9333	0.93007	0.955	0.93101						0.9651	73.6	0.81496	0.94554	0.95378	0.9972	76.2667	0.97022
84.0667	0.96693	0.97543	0.92983						0.92284	73.6667	0.81679	0.96366	0.99825	1.0188	76.3333	0.97524
84.1333	0.96172	0.97257	0.96052						0.93588	73.7333	0.81245	0.96971	0.95634	0.99539	76.4	0.93188
84.2	0.95771	0.97197	0.94295						0.94168	73.8	0.81891	0.99426	0.99149	1.02163	76.5333	0.9552
84.3333	0.95342	0.98252	0.96505						0.93183	73.8667	0.8342	1.01891	0.97937	0.98637	76.7333	0.98491
84.4	0.97406	0.96296	0.93963						0.94789	73.9333	0.8595	1.0128	0.97853	1.01885	76.8	0.94237
84.4667	0.97826	0.96092	0.94322						0.94622	74	0.82647	0.97632	0.95658	1.03644	76.8667	0.99738
84.5333	0.95776	0.95654	0.93587						0.95395	74.0667	0.80363	1.00633	0.98219	0.99463	76.9333	0.99536
84.6	0.96137	0.99106	0.90642						0.96519	74.1333	0.83222	1.00073	0.98842	0.97873	77.0667	0.95666
84.6667	0.92649	0.98962	0.8984						0.95069	74.2	0.80959	0.98462	0.98961	1.01381	77.1333	0.95188
84.7333	0.9383	0.96186	0.91907						0.92514	74.2667	0.8606	0.98309	0.97812	0.99118	77.2	1.00404
84.9333	0.93102	0.96403	0.96289						0.93646	74.3333	0.82379	0.97874	0.9718	0.96716	77.2667	0.99479
85	0.93211	0.96123	0.9298						0.96445	74.4	0.86956	0.96973	0.99565	0.96988	77.4	0.99508
85.0667	0.93822	0.95911	0.93851						0.95537	74.4667	0.85101	0.98796	0.99186	1.00162	77.4667	1.00011
85.1333	0.96072	0.97707	0.94414						0.96455	74.5333	0.83494	1.00169	0.9855	1.00502	77.5333	0.97252
85.3333	0.94246	0.9777	0.93476						0.9387	74.6	0.82506	0.99664	0.9845	0.99835	77.6	0.96595
85.4667	0.97714	0.96689	0.90755						0.93214	74.6667	0.86016	1.00414	1.00345	1.02278	77.6667	0.95737
85.5333	0.98432	0.94882	0.92717						0.96479	74.7333	0.83918	0.99821	0.96417	1.0076	77.7333	0.98382
85.6	0.97328	0.94872	0.91951						0.95039	74.8	0.85739	0.96181	0.98039	1.01247	77.8	0.95219
85.6667	0.96137		0.92063						0.9723	74.8667	0.8111	0.99543	1.01632	0.96813	77.8667	1.00226
85.7333	0.95362		0.97067						0.97413	75.0667	0.807	0.98056	1.00628	0.98923	77.9333	0.98628
85.8	0.94282		0.94091						0.96005	75.1333	0.85052	1.01689	0.98753	1.00187	78	0.98793
85.8667	0.93347		0.93837						0.90714	75.2	0.82298	0.99153	0.96852	1.01305	78.0667	0.99377
85.9333	0.97001		0.95375							75.2667	0.82775	1	0.97538	1.01882	78.1333	0.98248
86	0.93263		0.93833							75.3333	0.83298		1	0.97524	78.2	0.96785
86.0667	0.95805		0.94593							75.4	0.85665			1.00711	78.2667	0.94618
86.1333	0.95894		0.95735							75.4667	0.86895			0.96965	78.3333	0.96874
86.4	0.99393		0.90701							75.5333	0.82352			0.99421	78.5333	0.96734
86.4667	0.96262		0.92911							75.6	0.821			0.99347	78.6	0.97147
86.5333	0.96098		0.94035							75.6667	0.82865			0.99666	78.6667	0.97747
86.6	0.96569		0.89498							75.7333	0.88643			1.02168	78.8	0.95907
86.6667	0.97572		0.89066							75.8	0.89401			0.98826	78.8667	0.97349
86.7333	0.97278		0.92062							75.8667	0.82499			1.01425	78.9333	0.94857
86.8	0.97831		0.89278							75.9333	0.88872			0.95784	79	0.97579
86.8667	0.97788		0.90073							76	0.83386			0.99911	79.0667	0.96795
87	0.94216		0.94069							76.1333	0.85604			0.98175	79.1333	0.96292
87.0667	0.94461		0.9341							76.2	0.86037			0.9782	79.2	0.95464
87.1333	0.9439		0.97101							76.2667	0.84572			0.96446	79.3333	0.97671
87.2	0.98443		0.91787							76.3333	0.8731			0.98877	79.4	0.9739
87.3333	0.94916		0.90991							76.4	0.82649			1.03527	79.4667	0.94037
87.5333	0.93739		0.92739							76.4667	0.86514			1.00319	79.5333	0.97074
87.6	0.9215		0.91198							76.5333	0.7972			0.98455	79.6	0.95211
87.7333	0.93921		0.9283							76.6	0.84988			1	79.6667	0.95651
87.8	0.96366		0.93611							76.6667	0.86816				79.7333	0.99471
87.9333	0.97368		0.9356							76.7333	0.85799				79.8	0.94518
88	0.9862		0.90296							76.8	0.8507				79.8667	0.96672
88.0667	0.97224		0.90592							76.8667	0.85047				80	0.96182
88.1333	0.94276		0.90987							77	0.85461				80.2	0.97236
88.2	0.97906		0.9346							77.0667	0.86324				80.2667	0.94441
			0.91401							77.1333	0.91748				80.4	0.98061
			0.8988							77.2	0.88621				80.5333	1.00484
			0.9437							77.2667	0.87396				80.6667	0.99637
			0.91532							77.3333	0.88563				80.8667	0.98283
			0.91637							77.4	0.91071				80.9333	0.94434
			0.94536							77.4667	0.88657				81.0667	0.98314
			0.94297							77.5333	0.87736				81.1333	1.0043
			0.89477							77.6	0.87716				81.3333	0.97333
			0.9218							77.6667	0.90315				81.4	0.96779
			0.88765							77.7333	0.88993				81.4667	1.00648
			0.89618							77.8667	0.83725				81.5333	1.00407
			0.95001							77.9333	0.87335				81.6	0.9954
			0.93761							78	0.87045				81.6667	1.01248
			0.92483							78.0667	0.89429				81.7333	0.98716
			0.94976							78.1333	0.84588				81.8	1.01289
			0.95046							78.2	0.86728				82	0.98926
			0.94598							78.2667	0.9331				82.0667	1.01183
			0.93201							78.3333	0.88434				82.1333	0.97723
			0.96581							78.4	0.87026				82.4667	1.00592
			0.96876							78.4667	0.90521				82.5333	0.94636
			0.92645							78.5333	0.88919				82.6	0.96221
			0.94431							78.6	0.87896				82.6667	0.98514
			0.95092							78.6667	0.90916				82.7333	0.95696
			0.92662							78.7333	0.89224				82.8	0.97817
										78.8	0.88439				82.9333	0.97206
										78.8667	0.88118				83.2667	0.94859
										78.9333	0.90241				83.3333	0.98971
										79	0.91712				83.4	0.96337
										79.0667	0.88384				83.5333	0.98955
										79.1333	0.85612				83.6	0.98357
										79.2	0.88679				83.6667	0.97277
										79.2667	0.86755				83.7333	0.99627
										79.3333	0.87139				83.8	0.95752
										79.4	0.88174				83.8667	0.95891
										79.4667	0.93438				83.9333	1.0082
										79.5333	0.89507				84	0.99501
										79.6	0.88948				84.0667	0.93594
										79.6667	0.90831				84.1333	0.96987
										79.7333	0.9038				84.2	0.98197
										79.8	0.88642				84.3333	0.95515
										79.8667	0.86539				84.4	0.99373
										80	0.9348				84.5333	0.99075
										80.0667	0.87222				84.6	0.97975
										80.1333	0.93766				84.6667	0.94772
										80.2	0.90674				84.7333	0.96277
										80.2667	0.91415				84.8	1.00515
										80.3333	0.90624				84.8667	0.96865
										80.4	0.94507				85	0.93793
										80.4667	0.86644				85.0667	0.97395
										80.5333	0.94908				85.1333	0.95514
										80.6	0.88524				85.2	0.96346
										80.6667	0.9067				85.3333	0.9795
										80.7333	0.89889				85.4	1.02627
										80.8	0.90332				85.4667	1.01801
										80.8667	0.9068				85.5333	0.96622
										80.9333	0.92588				85.6667	1.00853
										81	0.87828				85.9333	0.97045
										81.0667	0.86943				86	1.00482
										81.1333	0.87596				86.0667	0.9721
										81.2	0.91421				86.2	1.01763
										81.2667	0.92222				86.2667	1.00635
										81.3333	0.88603				86.3333	1.00024
										81.4	0.91999				86.4	1.01696
										81.4667	0.89065				86.5333	1.0177
										81.5333	0.87754				86.6667	0.98788
										81.6	0.89884				86.7333	0.98265
										81.6667	0.91068				86.8	1.00661
										81.7333	0.8704				86.8667	0.98241
										81.8	0.89841				86.9333	1.00858
										81.8667	0.89018				87.1333	0.9736
										81.9333	0.90095				87.2	0.98705
										82	0.9269				87.2667	0.99973
										82.0667	0.87738				87.4	0.98192
										82.1333	0.87595				87.4667	0.98695
										82.2	0.91381				87.5333	0.96065
										82.2667	0.90773				87.6	1.01417
										82.3333	0.93914				87.6667	0.99861
										82.4	0.92334				87.7333	0.97694
										82.4667	0.94964				87.8	1.01206
										82.5333	0.91381				87.8667	0.99161
										82.6	0.95246				87.9333	0.99206
										82.6667	0.88239				88	1.0346
										82.7333	0.92199				88.0667	1.03062
										82.8	0.91736				88.1333	0.99751
										82.8667	0.95038				88.2	1
										83	0.90166
										83.1333	0.94388
										83.2667	0.98554
										83.4667	0.88709
										83.5333	0.937
										83.6	0.91021
										83.6667	0.89814
										83.7333	0.93041
										83.8	0.90343
										83.8667	0.91769
										83.9333	0.95474
										84	0.89213
										84.0667	0.94565
										84.1333	0.96912
										84.2	0.88027
										84.2667	0.89391
										84.3333	0.92252
										84.4	0.94417
										84.4667	0.92893
										84.5333	0.91408
										84.6	0.97153
										84.6667	0.93362
										84.7333	0.92861
										84.8	0.98057
										84.8667	0.92102
										84.9333	0.93141
										85	0.90472
										85.0667	0.93687
										85.1333	0.94864
										85.2	0.96131
										85.2667	0.9125
										85.3333	0.9385
										85.4	0.95176
										85.4667	0.95699
										85.5333	0.99449
										85.6	0.95975
										85.6667	0.93186
										85.7333	0.96214
										85.8	0.90973
										85.8667	0.9374
										85.9333	0.93675
										86	1.00061
										86.0667	0.94723
										86.2	0.94677
										86.2667	0.944
										86.3333	0.93296
										86.4	0.95047
										86.4667	0.91729
										86.5333	0.93671
										86.6	0.93117
										86.6667	0.91299
										86.7333	0.98336
										86.8	0.90826
										86.8667	0.9578
										86.9333	0.97729
										87.0667	0.98364
										87.1333	0.91386
										87.2	0.94015
										87.2667	1.0052
										87.3333	0.93834
										87.4	0.96692
										87.4667	0.99434
										87.5333	0.98692
										87.6	0.95604
										87.6667	0.94172
										87.7333	0.90736
										87.8	0.92169
										87.8667	0.94001
										87.9333	0.953
										88	0.95382
										88.0667	0.94333
										88.2	1

## Sheet: Fig1f-m
	Soluble Fraction after kinetics (mg/mL) for WT - Fig1f						Soluble Fraction after kinetics (mg/mL) for A30P - Fig1g						Soluble Fraction after kinetics (mg/mL) for E46K - Fig1h						Soluble Fraction after kinetics (mg/mL) for A53T - Fig1i
	Mon	no NaCl	1mM NaCl	10mM NaCl	100mM NaCl		Mon	no NaCl	1mM NaCl	10mM NaCl	100mM NaCl		Mon	no NaCl	1mM NaCl	10mM NaCl	100mM NaCl		Mon	no NaCl	1mM NaCl	10mM NaCl	100mM NaCl
	2.02	0.964	0.668	0.576	0.652		2.02	1.779	0.919	0.778	0.618		2.02	1.544	1.257	0.754	0.496		2.02	0.957	0.729	0.523	0.501
	2.02	0.783	0.656	0.638	0.653		2.02	1.638	1.243	0.707	0.567		2.02	1.484	1.261	0.722	0.471		2.02	1.738	0.579	0.527	0.485
	2.02	1.488	0.655	1.378	0.657		2.02	1.866	1.052	0.811	0.572		2.02	1.395	1.111	0.768	0.532		2.02	1.102	0.599	0.488	0.502
	2.02	0.823	0.622	0.628	0.614		2.02	1.692	1.203	0.889	0.444		2.02	1.526	1.204	0.751	0.469		2.02	1.472	0.575	0.487	0.424
	2.02	1.534	0.636	0.646	0.675			1.571	0.985	0.84	0.468			1.667	1.254	0.817	0.585			0.723	0.622	0.576	0.515
		1.603	0.614	0.599	0.642			1.632	1.015	0.363	0.511			1.707	1.346	0.769	0.615			0.716	0.542	0.441	0.415
		0.799	0.612	0.577	0.644			1.662	1.189	0.561	0.5			1.32	1.354	0.802	0.538			0.667	0.556	0.395	0.424
		0.805	0.762	0.603	0.643			1.655	1.085	0.594	0.498			1.763	1.323	0.819	0.545			0.678	0.556	0.407	0.424
		0.811	0.642	0.607	0.642			1.636	1.167	0.521	0.49			1.727	1.27	0.711	0.579			0.724	0.523	0.43	0.417
		0.781	0.632	0.657	0.647			1.619	0.994	0.56				1.35	1.293	0.746	0.482			0.661	0.613	0.438	0.358
		0.81	0.691	0.681	0.633			1.631	1.31	0.57				1.77	1.149	0.697	0.453			0.874	0.562	0.408	0.297
			0.774	0.681	0.652									1.553	1.192	0.646	0.467			0.816	0.534	0.384	0.327
			0.737	0.657	0.696									1.578	1.165	0.667	0.494			0.79	0.558	0.383	0.356
			0.741	0.625	0.822									1.535	1.108	0.658	0.484			0.821	0.598	0.4	0.342
			0.807	0.718	0.623									1.434	1.104	0.683				0.917	0.591	0.437	0.341
			0.797	0.663	0.659									1.588	1.118	0.707				0.833	0.539	0.418
			0.744	0.692	0.68									1.513		0.679					0.536	0.453
	ThT Fluorescence after kinetics (a.u.) for WT - Fig1j						ThT Fluorescence after kinetics (a.u.) for A30P - Fig1k						ThT Fluorescence after kinetics (a.u.) for E46K - Fig1l						ThT Fluorescence after kinetics (a.u.) for A53T - Fig1m
	Mon	no NaCl	1mM NaCl	10mM NaCl	100mM NaCl		Mon	no NaCl	1mM NaCl	10mM NaCl	100mM NaCl		Mon	no NaCl	1mM NaCl	10mM NaCl	100mM NaCl		Mon	no NaCl	1mM NaCl	10mM NaCl	100mM NaCl
	0	10417.7	11586	19861.3	65923.8		0	10233.7	18237.5	25268.3	59258.5		0	36537	58870.5	72581.8	68210.8		0	6432.63	11769	39171.2	77635.7
	0	8038.5	10327.7	13077.4	47260.1		0	8512.19	14190.4	14078.1	49060.7		0	32982.4	48425.4	61568.4	67234		0	6947.86	9555.83	29335	67760.9
	0	10554.2	10911	13419.3	56863.6		0	9545.84	15026.1	17345.5	66861		0	34309.2	71471.9	61971.2	72519.5		0	6781.79	12448.9	33428.7	73566.8
	0	9540.58	11788.8	11788.2	50616.9		0	8400.75	13461.3	19411	66473.6		0	33185.7	40832.3	58964.6	56121.6		0	6646.87	8675.31	29828.1	71549.9
	0	8519.89	13886.6	14021.7	55581.8		0	9022.05	15154.6	19290.1	65804.9		0	27814.1	66324.6	65547.1	74718.7		0	6508.37	10287.3	33614	82026.4
		8739.4	8782.06	9229.91	54617.5			8609.12	13911.3	19089.6	54003.4			27703.5	40208.4	71306.9	56362.6			6400.83	16178.7	44053.7	81136.1
		4891.32	8572.35	13625.3	72202.6			9810.55	9406.09	21884.9	63045			24275.1	51657.4	67660.3	71920.6			8971.35	11912.1	54270.8	75297.7
		5010.46	8450.03	17973.6	61464.9			8334.56	7039.82	35562.2	68008.8			21204.9	45453	70565.9	68868.1			6583.87	12790.6	32506.4	77980.6
		4095.19	8954.1	13828.9	72037.7			6254.03	6736.14	26055.7	65964.8			20752.4	45193.6	59946.6	73770.9			6807.09	13033.9	27073.1	81898.3
		6328.19	10356.2	13964.8	65401.5			7771.77	11778.5	44085.5	60653			44209.6	64557.2	58700.2	68989.7			8361.78	12079.5	51773	79836.4
		6584.27	5432.62	17189.4	65544.8			10586	6874.79	42638.6	44875.6			47602.3	74721.8	65102.8	58536.1			5884.03	11412.5	25764.4	78094.6
		10489	6628.18	11049.3	75551.1			10144	14133.7	15591.1	74455.1			45094.6	43540.1	67579.7	69453			7769.13	13135.6	50061.2	69756.6
		8771.11	6338.99	15808.2	65494			9515.61	11612.7	12306.7	73508.6			41896.1	61110.8	61300.9	59680.1			7697.41	8739.78	29871.4	72472.9
		8845.52	5718.34	11732.8	71829			11264.8	14899.2	15014.5	71605.5				77536.6	69105.6	71531.5			7830.76	12969.7	32897.3	73679.6
		8615.84	5546.87	15743	73675.8			10853.4	10832.7	13243.2	72541.8				75085.4	61811.1	59971			8585.06	10657.3	35911.2	53385.7
		8540.05	6665.29	12284.2	65289.6			11397.5	13952.2	15012.7					74568.9	63571.8				8457.02	11217.2	42757.4	63411.9
			5016.89	13856.6	60159.5				13220.6	12309.5						78232.9				7344.25	15099.6	28271.2	74526.9
			6155.09	13971.5	53779															8286.81	10631.2	42480.3	67275
			6505.56	11164.8	62180.6
			5488.7	11574	67271.6
			5796.61	12523.1	62046.3
			5863.98	12876.5	70470.8

## Sheet: Fig2b
Wavelength	MRE	MRE	MRE	MRE
nm	deg.cm2.dmol-1	deg.cm2.dmol-1	deg.cm2.dmol-1	deg.cm2.dmol-1
	wt no NaCl	A30P 1mM NaCl	E46K 1mM NaCl	A53T no NaCl
	15mM KH2PO4	15mM KH2PO4	15mM KH2PO4	15mM KH2PO4
260	0.59983	0.16996	0.65957	0.50611
259.8	0.68479	0.22343	0.55621	0.44801
259.6	0.62839	0.24498	0.58204	0.41992
259.4	0.55076	0.3302	0.52893	0.32314
259.2	0.54215	0.27515	0.4616	0.32028
259	0.49145	0.29122	0.44103	0.47893
258.8	0.48635	0.23151	0.402	0.43982
258.6	0.40766	0.15321	0.4113	0.45952
258.4	0.4337	0.18759	0.41362	0.51042
258.2	0.37953	0.14163	0.40138	0.46936
258	0.31091	0.05724	0.41435	0.51122
257.8	0.40168	0.07863	0.40994	0.4494
257.6	0.35739	0.06633	0.41844	0.35733
257.4	0.40925	0.12342	0.39965	0.36683
257.2	0.55031	0.22371	0.49609	0.27134
257	0.5747	0.14889	0.57204	0.30965
256.8	0.53582	0.24882	0.53548	0.34002
256.6	0.4341	0.12472	0.6976	0.3319
256.4	0.44298	0.07324	0.64823	0.38291
256.2	0.41271	0.04066	0.6972	0.35633
256	0.47285	0.00615	0.69995	0.37977
255.8	0.50004	0.09993	0.68736	0.40236
255.6	0.54933	-0.00275	0.79466	0.50852
255.4	0.54297	0.02795	0.61868	0.56906
255.2	0.51955	0.03703	0.56545	0.55605
255	0.63059	-0.00733	0.62628	0.38374
254.8	0.60138	-0.06327	0.44492	0.23394
254.6	0.58827	0.02065	0.47729	0.18049
254.4	0.56705	0.04537	0.64453	0.11286
254.2	0.55351	0.0474	0.58824	0.19131
254	0.54589	0.1916	0.69736	0.27407
253.8	0.53633	0.10914	0.64951	0.35057
253.6	0.50678	0.23199	0.51698	0.50799
253.4	0.56827	0.23454	0.42019	0.53702
253.2	0.5631	0.13439	0.4607	0.48084
253	0.48198	0.11354	0.5184	0.36491
252.8	0.5332	0.08934	0.49219	0.32716
252.6	0.5333	0.09872	0.45903	0.38469
252.4	0.39315	0.09466	0.32572	0.50027
252.2	0.48743	0.1447	0.3952	0.50357
252	0.48193	0.11774	0.51655	0.5475
251.8	0.46182	-0.02909	0.46062	0.44833
251.6	0.58555	-0.11019	0.58454	0.41624
251.4	0.65731	-0.0506	0.55673	0.39592
251.2	0.60096	-0.0079	0.47177	0.52444
251	0.55199	0.03556	0.62438	0.5109
250.8	0.45472	0.18375	0.56617	0.45383
250.6	0.34243	0.16799	0.61805	0.43857
250.4	0.35356	0.18078	0.48602	0.35937
250.2	0.38793	0.25319	0.39532	0.33807
250	0.4194	0.13149	0.36996	0.33527
249.8	0.40879	0.14929	0.38659	0.37296
249.6	0.46436	0.13357	0.44183	0.46149
249.4	0.41036	-0.03665	0.36254	0.47522
249.2	0.35365	-0.01874	0.3065	0.5693
249	0.3283	0.02597	0.26759	0.55791
248.8	0.3366	0.000901868	0.28236	0.56812
248.6	0.39993	0.02747	0.33869	0.55599
248.4	0.51471	0.16752	0.3337	0.4289
248.2	0.54435	0.10907	0.34377	0.48797
248	0.52417	-0.03069	0.26467	0.45991
247.8	0.40812	-0.00886	0.38377	0.38481
247.6	0.31756	-0.03296	0.42642	0.34735
247.4	0.22472	-0.12221	0.39442	0.27574
247.2	0.11827	-0.00375	0.42671	0.21355
247	0.17219	-0.00823	0.47555	0.17409
246.8	0.13276	-0.02229	0.38114	0.12892
246.6	0.15415	0.00877	0.47374	0.07026
246.4	0.14385	0.06231	0.45673	0.09764
246.2	0.15997	-0.01517	0.42644	0.12197
246	0.22537	-0.1146	0.33752	0.27235
245.8	0.13478	-0.2269	0.4255	0.34463
245.6	0.19639	-0.30218	0.3409	0.33934
245.4	0.12691	-0.29902	0.38863	0.3013
245.2	0.03192	-0.36127	0.5671	0.16638
245	-0.00437	-0.22628	0.45595	0.14213
244.8	-0.01604	-0.1488	0.44422	0.08248
244.6	0.04055	-0.18991	0.36637	0.05289
244.4	0.08688	-0.17701	0.18039	-0.02253
244.2	0.16976	-0.19182	0.24218	0.05087
244	0.09805	-0.32776	0.28314	0.03738
243.8	0.06711	-0.25548	0.19949	0.07166
243.6	-0.01307	-0.21062	0.28265	0.02951
243.4	-0.02675	-0.16723	0.12189	-0.08514
243.2	0.01312	-0.11072	-0.03841	-0.10536
243	-0.07535	-0.13299	-0.05481	-0.22931
242.8	-0.19639	-0.30461	-0.1896	-0.16926
242.6	-0.25723	-0.46579	-0.09593	-0.22907
242.4	-0.32384	-0.61923	-0.08815	-0.20895
242.2	-0.24834	-0.7343	-0.11322	-0.19384
242	-0.25521	-0.83505	-0.09197	-0.13944
241.8	-0.31339	-0.83576	-0.1862	-0.23914
241.6	-0.43262	-0.85738	-0.07232	-0.28884
241.4	-0.5292	-0.9996	-0.12698	-0.29102
241.2	-0.60688	-0.91277	-0.11609	-0.32819
241	-0.6669	-0.88986	-0.14619	-0.29608
240.8	-0.63737	-0.93325	-0.26614	-0.33802
240.6	-0.61995	-0.94078	-0.24939	-0.40056
240.4	-0.59382	-1.18866	-0.39334	-0.47432
240.2	-0.66115	-1.28174	-0.44988	-0.47689
240	-0.74654	-1.34584	-0.44724	-0.4891
239.8	-0.92224	-1.43984	-0.45846	-0.56775
239.6	-0.9439	-1.43941	-0.55172	-0.77783
239.4	-0.93448	-1.37718	-0.55092	-0.78288
239.2	-0.99879	-1.34037	-0.67434	-0.96394
239	-0.92129	-1.3305	-0.68103	-1.03532
238.8	-1.01094	-1.32471	-0.74102	-0.94913
238.6	-1.05242	-1.56013	-0.83289	-0.94562
238.4	-1.12385	-1.60521	-0.8059	-1.00099
238.2	-1.14866	-1.55874	-1.01591	-1.05378
238	-1.20499	-1.73314	-0.90028	-1.03201
237.8	-1.3279	-1.83664	-0.94509	-1.18253
237.6	-1.4261	-1.94379	-0.94594	-1.26563
237.4	-1.57519	-1.96957	-1.01172	-1.44564
237.2	-1.66659	-1.91175	-1.20352	-1.44812
237	-1.73086	-1.8093	-1.282	-1.38754
236.8	-1.81646	-1.9099	-1.41021	-1.47388
236.6	-1.8582	-2.13884	-1.50757	-1.45404
236.4	-1.99724	-2.31371	-1.44369	-1.50332
236.2	-2.04708	-2.36828	-1.39554	-1.65632
236	-2.14979	-2.45918	-1.445	-1.80829
235.8	-2.165	-2.41524	-1.40206	-1.83589
235.6	-2.21739	-2.48895	-1.5251	-1.98022
235.4	-2.22138	-2.59766	-1.61684	-2.21696
235.2	-2.27119	-2.7346	-1.73502	-2.24395
235	-2.2856	-2.92071	-1.84095	-2.31521
234.8	-2.41078	-2.98921	-1.82922	-2.3073
234.6	-2.59414	-3.2229	-1.84414	-2.40753
234.4	-2.64254	-3.16767	-1.82983	-2.56081
234.2	-2.82535	-3.21906	-1.99322	-2.72282
234	-2.9767	-3.28811	-1.96731	-2.80819
233.8	-2.99809	-3.39753	-2.06742	-2.94403
233.6	-3.11294	-3.60548	-2.07272	-3.07013
233.4	-3.14101	-3.71843	-2.17241	-3.10452
233.2	-3.17857	-3.75171	-2.38517	-3.14707
233	-3.18429	-3.7988	-2.48621	-3.14673
232.8	-3.28243	-3.88976	-2.61381	-3.32326
232.6	-3.44221	-4.00281	-2.77747	-3.49931
232.4	-3.62919	-4.1793	-2.85214	-3.71574
232.2	-3.83818	-4.20432	-3.15198	-3.78922
232	-3.99635	-4.38656	-3.15858	-3.71373
231.8	-4.04637	-4.42412	-3.19169	-3.76823
231.6	-4.12953	-4.56828	-3.24161	-3.87079
231.4	-4.2717	-4.78688	-3.30448	-3.92414
231.2	-4.45688	-4.85472	-3.3053	-4.09745
231	-4.70275	-4.97544	-3.52372	-4.28543
230.8	-4.82041	-5.06904	-3.54571	-4.33727
230.6	-4.95304	-5.12287	-3.66532	-4.31835
230.4	-4.99789	-5.1844	-3.70783	-4.47392
230.2	-5.08148	-5.22492	-3.57441	-4.65605
230	-5.20512	-5.48976	-3.7163	-4.8247
229.8	-5.33131	-5.48788	-3.85351	-5.05328
229.6	-5.39863	-5.67746	-4.08409	-5.36395
229.4	-5.42062	-5.73211	-4.23225	-5.34024
229.2	-5.50376	-5.85954	-4.44948	-5.47826
229	-5.54321	-6.11402	-4.62437	-5.48553
228.8	-5.72624	-6.27507	-4.63804	-5.47709
228.6	-5.82183	-6.5032	-4.677	-5.67
228.4	-5.9634	-6.48139	-4.85857	-5.89645
228.2	-6.10824	-6.57581	-4.9856	-6.10078
228	-6.29933	-6.67786	-5.04858	-6.27037
227.8	-6.43315	-6.64028	-5.28006	-6.47468
227.6	-6.40948	-6.97302	-5.25762	-6.47338
227.4	-6.51022	-7.08759	-5.39007	-6.4798
227.2	-6.49703	-7.23807	-5.51376	-6.45367
227	-6.42154	-7.40077	-5.53004	-6.52199
226.8	-6.48718	-7.51962	-5.68024	-6.78951
226.6	-6.76803	-7.64337	-5.82396	-6.95107
226.4	-6.96034	-7.7321	-5.90373	-7.29122
226.2	-7.2108	-7.72021	-6.10359	-7.35931
226	-7.32696	-7.95736	-6.21679	-7.47618
225.8	-7.45227	-8.02548	-6.25757	-7.61148
225.6	-7.6553	-8.16964	-6.41496	-7.75437
225.4	-7.76767	-8.38523	-6.52813	-7.70957
225.2	-7.89952	-8.44221	-6.63494	-7.68407
225	-8.026	-8.51963	-6.74423	-7.77095
224.8	-8.13541	-8.67135	-6.83905	-7.88874
224.6	-8.24288	-8.75976	-6.93389	-7.99678
224.4	-8.29487	-8.99493	-6.98976	-8.11969
224.2	-8.2947	-9.16246	-6.93751	-8.15345
224	-8.32308	-9.26898	-6.93819	-8.15666
223.8	-8.40298	-9.31642	-7.14085	-8.14428
223.6	-8.44045	-9.4647	-7.33501	-8.32791
223.4	-8.43132	-9.43105	-7.61808	-8.43565
223.2	-8.38916	-9.55903	-7.71699	-8.38674
223	-8.465	-9.66378	-7.81864	-8.55818
222.8	-8.6871	-9.75148	-7.91379	-8.55093
222.6	-8.72158	-10.0565	-7.96084	-8.53966
222.4	-8.94436	-10.2048	-7.95251	-8.69975
222.2	-9.05529	-10.3269	-8.02114	-8.81802
222	-9.1937	-10.428	-8.04233	-8.99491
221.8	-9.24706	-10.3729	-8.23341	-8.97537
221.6	-9.13023	-10.2879	-8.20754	-9.01735
221.4	-9.1918	-10.2587	-8.2169	-8.88356
221.2	-9.12618	-10.2805	-8.40091	-8.89484
221	-9.15424	-10.4155	-8.53035	-8.94438
220.8	-9.32451	-10.468	-8.55585	-8.8215
220.6	-9.38769	-10.6548	-8.71907	-8.92975
220.4	-9.55529	-10.737	-8.65557	-8.83362
220.2	-9.36339	-10.88	-8.65191	-8.7676
220	-9.35327	-10.9444	-8.72395	-8.78267
219.8	-9.41246	-11.0874	-8.71997	-8.63314
219.6	-9.32553	-11.1072	-8.77633	-8.56114
219.4	-9.28991	-11.1335	-8.76895	-8.48864
219.2	-9.21349	-11.0702	-8.61802	-8.38639
219	-9.09837	-10.9845	-8.73473	-8.37165
218.8	-9.16897	-10.9731	-8.73191	-8.38426
218.6	-9.22921	-10.7083	-8.6822	-8.28555
218.4	-9.16672	-10.7048	-8.85408	-8.38671
218.2	-9.05124	-10.737	-8.9618	-8.3368
218	-9.08823	-10.6854	-8.92355	-8.2398
217.8	-9.12287	-10.6754	-8.94124	-8.01182
217.6	-9.00771	-10.6873	-8.73715	-7.8424
217.4	-9.08688	-10.5271	-8.71292	-7.39942
217.2	-8.72202	-10.598	-8.59501	-7.04949
217	-8.49174	-10.6648	-8.56992	-6.93146
216.8	-8.50884	-10.5611	-8.61608	-6.74416
216.6	-8.41624	-10.6336	-8.4806	-6.65609
216.4	-8.24224	-10.5392	-8.43218	-6.43811
216.2	-8.36264	-10.4648	-8.35094	-6.04235
216	-8.15521	-10.4098	-8.28537	-5.71684
215.8	-7.90016	-10.2586	-8.40095	-5.5749
215.6	-7.81538	-10.2455	-8.43237	-5.36389
215.4	-7.66831	-10.0843	-8.48448	-5.04349
215.2	-7.53539	-9.84854	-8.37893	-4.82335
215	-7.62761	-9.72268	-8.32205	-4.5803
214.8	-7.49324	-9.35325	-8.0869	-4.20317
214.6	-7.37181	-9.2509	-7.93187	-4.00514
214.4	-7.22175	-8.98911	-7.82205	-3.684
214.2	-6.98616	-8.91598	-7.82609	-3.39112
214	-6.90724	-8.82425	-7.76068	-2.84256
213.8	-6.73313	-8.66787	-7.64561	-2.4901
213.6	-6.36735	-8.63277	-7.58852	-2.15363
213.4	-6.20394	-8.6912	-7.32988	-1.62632
213.2	-6.03645	-8.52927	-7.23968	-1.45033
213	-5.84926	-8.36065	-7.18277	-1.14846
212.8	-5.65178	-8.17841	-7.22791	-0.54652
212.6	-5.40689	-7.81624	-7.17354	-0.17062
212.4	-5.21296	-7.62724	-6.93706	0.29167
212.2	-4.96843	-7.59885	-6.66404	0.78939
212	-4.97278	-7.41329	-6.39992	1.15339
211.8	-4.79203	-7.11035	-6.18776	1.37878
211.6	-4.6626	-7.07009	-5.97562	1.96192
211.4	-4.57857	-7.04482	-5.91254	2.28684
211.2	-4.16276	-6.75251	-5.8769	2.86123
211	-4.06985	-6.51617	-5.56538	3.58791
210.8	-3.75746	-6.29836	-5.33602	3.95931
210.6	-3.55713	-5.87103	-5.08795	4.68949
210.4	-3.35068	-5.71972	-4.91427	5.32066
210.2	-3.15178	-5.62218	-4.78219	5.81166
210	-3.0276	-5.24898	-4.64008	6.65234
209.8	-2.93911	-5.05152	-4.59664	7.17207
209.6	-2.75382	-4.6981	-4.37275	7.72838
209.4	-2.49086	-4.3845	-4.34438	8.38345
209.2	-2.35763	-4.01687	-3.96916	9.04856
209	-1.88309	-3.63747	-3.73084	9.89067
208.8	-1.57902	-3.40161	-3.4972	10.5848
208.6	-1.40107	-3.32856	-3.12622	11.3715
208.4	-0.99105	-3.12026	-3.15535	11.8571
208.2	-0.72633	-2.99595	-2.80769	12.3615
208	-0.50294	-2.47959	-2.40946	12.8892
207.8	-0.28804	-1.96186	-2.08776	13.478
207.6	0.07196	-1.80188	-1.54563	13.9901
207.4	0.34774	-1.2855	-1.01897	14.6608
207.2	0.64545	-1.02187	-0.57563	15.2737
207	1.12646	-0.36965	-0.21765	15.9397
206.8	1.55505	0.26095	0.20141	16.4675
206.6	1.95568	0.7942	0.5526	16.9233
206.4	2.39338	1.14352	0.79829	17.2754
206.2	2.5881	1.59225	1.20803	17.8318
206	2.78036	2.12048	1.56337	18.5811
205.8	3.07682	2.42847	1.85392	19.1773
205.6	3.23404	2.87067	2.01357	19.5823
205.4	3.73693	3.40756	2.3484	20.1176
205.2	4.05891	3.91603	2.75332	20.347
205	4.24331	4.52285	3.36145	20.5011
204.8	4.63932	5.04232	3.79824	20.7493
204.6	4.84875	5.42974	4.22217	20.9944
204.4	5.07559	5.65259	4.35218	21.0853
204.2	5.40582	6.23534	4.52817	21.5356
204	5.68401	6.78058	4.91399	21.8785
203.8	5.74191	7.03225	5.30667	21.9181
203.6	5.99966	7.47884	6.05281	21.9524
203.4	6.14238	8.16873	6.35001	21.926
203.2	6.24664	8.73522	6.71885	21.9535
203	6.46012	9.33273	6.92863	21.904
202.8	6.74088	9.55291	7.07314	21.9695
202.6	6.93916	9.50827	7.37075	21.7806
202.4	6.89275	9.6423	7.64312	21.654
202.2	6.94564	10.0805	7.68559	21.6811
202	6.87627	10.4794	7.85367	21.1237
201.8	7.17411	10.783	8.37684	21.1332
201.6	7.52524	10.9558	8.63357	20.8135
201.4	7.91434	10.9101	9.12817	20.5374
201.2	8.11304	11.0216	9.28254	20.8443
201	8.04656	11.2027	9.39302	20.4537
200.8	8.22206	11.589	9.44354	20.3344
200.6	8.23354	11.9462	9.40496	20.3002
200.4	8.31934	12.1418	9.71009	20.0911
200.2	8.33175	12.1148	9.8909	20.1521
200	8.22524	11.9478	10.0691	20.0096
199.8	8.24697	12.106	10.2926	19.6768
199.6	8.05158	12.2239	10.4112	18.9344
199.4	7.90457	12.5629	10.4231	18.3665
199.2	7.92062	12.9405	10.5289	18.0246
199	7.93169	13.033	10.7839	17.7853
198.8	8.07047	13.2153	10.8119	17.7923
198.6	8.31222	13.1923	11.1837	17.657
198.4	8.43239	13.1203	11.2737	17.3151
198.2	8.21986	12.8432	11.3408	16.7717
198	8.32896	12.7765	11.3167	16.6482
197.8	7.92521	12.6999	11.0139	16.161
197.6	8.14079	12.5747	10.9875	15.6493
197.4	8.0752	12.6018	11.0739	15.1463
197.2	8.40483	12.4929	11.3245	14.6564
197	8.55766	12.2971	11.1966	14.4566
196.8	8.62642	12.2186	11.1229	14.1974
196.6	8.60715	11.8296	10.9593	14.1134
196.4	8.6558	12.2211	10.9664	13.731
196.2	8.61603	12.2102	11.0614	13.2164
196	8.48877	11.955	11.224	12.5141
195.8	8.41069	11.8203	11.1814	12.3918
195.6	8.51551	11.5103	11.2143	11.9784
195.4	8.45789	11.3547	11.2212	12.086
195.2	8.43131	11.2457	11.2819	11.6077
195	8.41568	11.2901	10.9872	11.16
194.8	8.22516	11.1675	10.7116	10.7955
194.6	8.09782	11.1047	10.5078	10.2267
194.4	7.86168	11.1564	10.4245	10.1969
194.2	7.99688	10.9792	10.5071	9.89621
194	7.80517	10.9981	10.546	9.55235
193.8	8.03971	11.2457	10.2523	9.28843
193.6	8.12075	11.2145	10.0287	8.64151
193.4	7.92971	11.005	9.7988	8.42982
193.2	8.03339	10.8755	9.6559	7.80941
193	7.75127	10.3347	9.69965	7.65791
192.8	7.61944	10.3492	9.78214	7.62991
192.6	7.74005	10.4803	9.49709	7.31124
192.4	7.87892	9.98386	9.32802	6.855
192.2	8.05778	9.66402	9.0595	6.23691
192	8.37622	9.228	9.124	5.78299
191.8	8.32738	9.16749	8.89387	5.42502
191.6	8.36388	9.08623	8.43273	5.21268
191.4	8.06213	8.93258	8.06827	4.73519
191.2	8.01863	8.8906	7.96057	4.65757
191	7.73202	9.06898	8.22827	4.55646
190.8	7.71377	9.04825	8.06021	4.36648
190.6	7.34119	8.59125	7.81591	3.67866
190.4	7.33501	8.41643	7.42371	3.19317
190.2	6.98799	7.95444	7.29758	2.46887
190	7.00958	7.97418	7.04664	2.24452
189.8	6.89129	7.70958	7.05543	2.00482
189.6	6.97013	7.6766	7.01655	2.23001
189.4	7.24172	7.61811	6.76835	2.12232
189.2	7.0359	7.36108	6.66578	1.79152
189	6.80616	6.99122	6.65288	1.27229
188.8	6.48357	7.13007	6.66751	0.867
188.6	6.55013	6.84109	6.54483	0.67804
188.4	6.44293	6.85569	6.25256	0.69715
188.2	6.29482	6.31753	5.85782	0.70849
188	6.31358	6.08078	5.7814	0.20444
187.8	5.75783	5.37713	5.50185	-0.18716
187.6	5.69217	5.49148	5.16176	-0.73506
187.4	5.6094	5.50545	4.82885	-1.06537
187.2	5.54752	5.63497	4.42116	-1.33746
187	5.15929	5.36957	4.07739	-1.48923
186.8	4.88889	4.52404	3.76919	-1.384
186.6	4.66112	4.34119	3.61849	-1.54763
186.4	4.60939	3.72712	3.4156	-1.89
186.2	4.33019	3.63613	3.24443	-2.27965
186	4.28937	3.36937	3.05978	-2.41869
185.8	4.22628	3.22274	2.89407	-2.53079
185.6	4.12179	3.36397	3.09895	-3.07541
185.4	3.94416	3.00922	2.82294	-3.32095
185.2	3.90506	2.88804	2.78892	-3.62185
185	3.27171	2.52543	2.36499	-3.76631
--	--	--	--	--
--	--	--	--	--
--	--	--	--	--
--	--	--	--	--
--	--	--	--	--
--	--	--	--	--
--	--	--	--	--
--	--	--	--	--
--	--	--	--	--
--	--	--	--	--
--	--	--	--	--
--	--	--	--	--
--	--	--	--	--
--	--	--	--	--
--	--	--	--	--
--	--	--	--	--
--	--	--	--	--
--	--	--	--	--
--	--	--	--	--
--	--	--	--	--
--	--	--	--	--
--	--	--	--	--
--	--	--	--	--
--	--	--	--	--
--	--	--	--	--
--	--	--	--	--
--	--	--	--	--
--	--	--	--	--
--	--	--	--	--
--	--	--	--	--
--	--	--	--	--
--	--	--	--	--
--	--	--	--	--
--	--	--	--	--
--	--	--	--	--
--	--	--	--	--
--	--	--	--	--
--	--	--	--	--
--	--	--	--	--
--	--	--	--	--
--	--	--	--	--
--	--	--	--	--
--	--	--	--	--
--	--	--	--	--
--	--	--	--	--
--	--	--	--	--
--	--	--	--	--
--	--	--	--	--
--	--	--	--	--
--	--	--	--	--
--	--	--	--	--
--	--	--	--	--

## Sheet: Fig5e-f
GAPdO_ESI (1), Peptide report created on 08/23/2019
Scaffold: Version: Scaffold_4.8.2
Experiment name	Biological sample category	Biological sample name	MS/MS sample name	Protein name	Protein accession numbers	Database sources	Protein molecular weight (Da)	Protein identification probability	Exclusive unique peptide count	Exclusive unique spectrum count	Total spectrum count	Percentage of total spectra	Percentage sequence coverage	Peptide sequence	Previous amino acid	Next amino acid	Best Peptide identification probability	Best Sequest (XCorr Only) deltaCn	Best Sequest (XCorr Only) XCorr	Best Sequest (XCorr Only) Sp	Best Sequest (XCorr Only) SpRank	Best Sequest (XCorr Only) Peak Ratio	Number of identified +1H spectra	Number of identified +2H spectra	Number of identified +3H spectra	Number of identified +4H spectra	Number of enzymatic termini	Calculated +1H Peptide Mass (AMU)	Median Retention Time	Total Precursor Intensity	Total TIC	Peptide start index	Peptide stop index	Star Category	Assigned	Other Proteins
GAPdO_ESI (1)	WT no NaCl	WT no NaCl	v170620v05	WT homo sapiens (NP_001139527.1)	gi|111111|Alpha-synuclein	GAPdO.fasta	14.459,3	100,0%	0	0	158	6,96%	90,0%	AVAQKTVEGAGSIA	T	A	95,8%	0,782	2,89	0,000	1,000	0,000	0	2	0	0	2	1.301,7060	1.736,79		45.504,7	76	89	Empty	false	gi|222222|Alpha-synuclein
GAPdO_ESI (1)	WT no NaCl	WT no NaCl	v170620v05	WT homo sapiens (NP_001139527.1)	gi|111111|Alpha-synuclein	GAPdO.fasta	14.459,3	100,0%	0	0	158	6,96%	90,0%	AYEMPSEEGYQD	E	Y	92,5%	0,927	2,74	0,000	1,000	0,000	1	1	0	0	2	1.418,5417	3.349,35		7.792,88	124	135	Empty	false	gi|222222|Alpha-synuclein
GAPdO_ESI (1)	WT no NaCl	WT no NaCl	v170620v05	WT homo sapiens (NP_001139527.1)	gi|111111|Alpha-synuclein	GAPdO.fasta	14.459,3	100,0%	0	0	158	6,96%	90,0%	DMPVDPDNEAY	E	E	96,6%	0,491	2,95	0,000	1,000	0,000	0	4	0	0	2	1.265,4992	3.179,59		93.421,3	115	125	Empty	false	gi|222222|Alpha-synuclein
GAPdO_ESI (1)	WT no NaCl	WT no NaCl	v170620v05	WT homo sapiens (NP_001139527.1)	gi|111111|Alpha-synuclein	GAPdO.fasta	14.459,3	100,0%	0	0	158	6,96%	90,0%	DMPVDPDNEAYEMPSEE	E	G	87,8%	0,670	2,68	0,000	1,000	0,000	0	3	0	0	2	1.983,7473	3.792,37		9.029,00	115	131	Empty	false	gi|222222|Alpha-synuclein
GAPdO_ESI (1)	WT no NaCl	WT no NaCl	v170620v05	WT homo sapiens (NP_001139527.1)	gi|111111|Alpha-synuclein	GAPdO.fasta	14.459,3	100,0%	0	0	158	6,96%	90,0%	DMPVDPDNEAYEMPSEEGYQD	E	Y	99,7%	0,639	4,16	0,000	1,000	0,000	0	4	4	0	2	2.430,9227	4.059,88		128393	115	135	Empty	false	gi|222222|Alpha-synuclein
GAPdO_ESI (1)	WT no NaCl	WT no NaCl	v170620v05	WT homo sapiens (NP_001139527.1)	gi|111111|Alpha-synuclein	GAPdO.fasta	14.459,3	100,0%	0	0	158	6,96%	90,0%	DMPVDPDNEAYEMPSEEGYQDYEPEA	E	-	99,7%	0,728	5,52	0,000	1,000	0,000	0	1	9	0	2	3.020,1611	4.510,58		373290	115	140	Empty	false	gi|222222|Alpha-synuclein
GAPdO_ESI (1)	WT no NaCl	WT no NaCl	v170620v05	WT homo sapiens (NP_001139527.1)	gi|111111|Alpha-synuclein	GAPdO.fasta	14.459,3	100,0%	0	0	158	6,96%	90,0%	DQLGKNEEGAPQEGIL	K	E	76,3%	0,373	2,39	0,000	1,000	0,000	0	1	0	0	2	1.697,8344	2.808,45		20.051,6	98	113	Empty	false	gi|222222|Alpha-synuclein
GAPdO_ESI (1)	WT no NaCl	WT no NaCl	v170620v05	WT homo sapiens (NP_001139527.1)	gi|111111|Alpha-synuclein	GAPdO.fasta	14.459,3	100,0%	0	0	158	6,96%	90,0%	DQLGKNEEGAPQEGILE	K	D	98,3%	0,857	3,11	0,000	1,000	0,000	0	1	0	0	2	1.826,8770	2.753,68		13.323,8	98	114	Empty	false	gi|222222|Alpha-synuclein
GAPdO_ESI (1)	WT no NaCl	WT no NaCl	v170620v05	WT homo sapiens (NP_001139527.1)	gi|111111|Alpha-synuclein	GAPdO.fasta	14.459,3	100,0%	0	0	158	6,96%	90,0%	DVFMKGL	M	S	60,1%	0,907	1,97	0,000	1,000	0,000	1	0	0	0	2	825,4177	3.056,29		6.395,93	2	8	Empty	false	gi|222222|Alpha-synuclein
GAPdO_ESI (1)	WT no NaCl	WT no NaCl	v170620v05	WT homo sapiens (NP_001139527.1)	gi|111111|Alpha-synuclein	GAPdO.fasta	14.459,3	100,0%	0	0	158	6,96%	90,0%	EDMPVDPDNE	L	A	90,2%	0,438	2,67	0,000	1,000	0,000	0	1	0	0	2	1.160,4414	2.630,82		9.724,64	114	123	Empty	false	gi|222222|Alpha-synuclein
GAPdO_ESI (1)	WT no NaCl	WT no NaCl	v170620v05	WT homo sapiens (NP_001139527.1)	gi|111111|Alpha-synuclein	GAPdO.fasta	14.459,3	100,0%	0	0	158	6,96%	90,0%	EDMPVDPDNEAY	L	E	99,7%	0,844	4,07	0,000	1,000	0,000	1	6	0	0	2	1.394,5418	3.063,91		1826350	114	125	Empty	false	gi|222222|Alpha-synuclein
GAPdO_ESI (1)	WT no NaCl	WT no NaCl	v170620v05	WT homo sapiens (NP_001139527.1)	gi|111111|Alpha-synuclein	GAPdO.fasta	14.459,3	100,0%	0	0	158	6,96%	90,0%	EDMPVDPDNEAYEM	L	P	86,8%	0,419	2,58	0,000	1,000	0,000	0	1	0	0	2	1.654,6249	3.611,81		6.077,37	114	127	Empty	false	gi|222222|Alpha-synuclein
GAPdO_ESI (1)	WT no NaCl	WT no NaCl	v170620v05	WT homo sapiens (NP_001139527.1)	gi|111111|Alpha-synuclein	GAPdO.fasta	14.459,3	100,0%	0	0	158	6,96%	90,0%	EDMPVDPDNEAYEMPSEE	L	G	99,7%	0,659	4,40	0,000	1,000	0,000	0	6	1	0	2	2.096,7949	3.708,94		31.566,6	114	131	Empty	false	gi|222222|Alpha-synuclein
GAPdO_ESI (1)	WT no NaCl	WT no NaCl	v170620v05	WT homo sapiens (NP_001139527.1)	gi|111111|Alpha-synuclein	GAPdO.fasta	14.459,3	100,0%	0	0	158	6,96%	90,0%	EDMPVDPDNEAYEMPSEEG	L	Y	85,7%	0,452	2,74	0,000	1,000	0,000	0	1	0	0	2	2.153,8164	3.638,11		1.663,07	114	132	Empty	false	gi|222222|Alpha-synuclein
GAPdO_ESI (1)	WT no NaCl	WT no NaCl	v170620v05	WT homo sapiens (NP_001139527.1)	gi|111111|Alpha-synuclein	GAPdO.fasta	14.459,3	100,0%	0	0	158	6,96%	90,0%	EDMPVDPDNEAYEMPSEEGY	L	Q	99,7%	0,694	4,90	0,000	1,000	0,000	0	4	0	0	2	2.316,8797	3.957,23		93.006,1	114	133	Empty	false	gi|222222|Alpha-synuclein
GAPdO_ESI (1)	WT no NaCl	WT no NaCl	v170620v05	WT homo sapiens (NP_001139527.1)	gi|111111|Alpha-synuclein	GAPdO.fasta	14.459,3	100,0%	0	0	158	6,96%	90,0%	EDMPVDPDNEAYEMPSEEGYQ	L	D	99,7%	0,669	4,54	0,000	1,000	0,000	0	0	1	0	2	2.444,9383	3.846,26		27.974,3	114	134	Empty	false	gi|222222|Alpha-synuclein
GAPdO_ESI (1)	WT no NaCl	WT no NaCl	v170620v05	WT homo sapiens (NP_001139527.1)	gi|111111|Alpha-synuclein	GAPdO.fasta	14.459,3	100,0%	0	0	158	6,96%	90,0%	EDMPVDPDNEAYEMPSEEGYQD	L	Y	99,7%	0,710	5,17	0,000	1,000	0,000	0	6	7	0	2	2.575,9603	3.930,53		560788	114	135	Empty	false	gi|222222|Alpha-synuclein
GAPdO_ESI (1)	WT no NaCl	WT no NaCl	v170620v05	WT homo sapiens (NP_001139527.1)	gi|111111|Alpha-synuclein	GAPdO.fasta	14.459,3	100,0%	0	0	158	6,96%	90,0%	EDMPVDPDNEAYEMPSEEGYQDYEPEA	L	-	99,7%	0,757	6,16	0,000	1,000	0,000	0	1	12	0	2	3.149,2037	4.211,87		775541	114	140	Empty	false	gi|222222|Alpha-synuclein
GAPdO_ESI (1)	WT no NaCl	WT no NaCl	v170620v05	WT homo sapiens (NP_001139527.1)	gi|111111|Alpha-synuclein	GAPdO.fasta	14.459,3	100,0%	0	0	158	6,96%	90,0%	EEGAPQEGIL	N	E	82,8%	0,860	2,50	0,000	1,000	0,000	0	1	0	0	2	1.042,5053	2.851,75		315149	104	113	Empty	false	gi|222222|Alpha-synuclein
GAPdO_ESI (1)	WT no NaCl	WT no NaCl	v170620v05	WT homo sapiens (NP_001139527.1)	gi|111111|Alpha-synuclein	GAPdO.fasta	14.459,3	100,0%	0	0	158	6,96%	90,0%	EKTKEQVTNVGGAVVTGVTAVAQ	A	K	97,7%	0,808	2,88	0,000	1,000	0,000	0	0	1	0	2	2.286,2301	2.816,09		17.643,9	57	79	Empty	false	gi|222222|Alpha-synuclein
GAPdO_ESI (1)	WT no NaCl	WT no NaCl	v170620v05	WT homo sapiens (NP_001139527.1)	gi|111111|Alpha-synuclein	GAPdO.fasta	14.459,3	100,0%	0	0	158	6,96%	90,0%	EMPSEEGY	Y	Q	83,0%	0,401	2,50	0,000	1,000	0,000	0	1	0	0	2	941,3557	2.228,23		14.352,7	126	133	Empty	false	gi|222222|Alpha-synuclein
GAPdO_ESI (1)	WT no NaCl	WT no NaCl	v170620v05	WT homo sapiens (NP_001139527.1)	gi|111111|Alpha-synuclein	GAPdO.fasta	14.459,3	100,0%	0	0	158	6,96%	90,0%	EMPSEEGYQD	Y	Y	92,3%	0,929	2,87	0,000	1,000	0,000	0	2	0	0	2	1.200,4363	2.100,28		38.928,2	126	135	Empty	false	gi|222222|Alpha-synuclein
GAPdO_ESI (1)	WT no NaCl	WT no NaCl	v170620v05	WT homo sapiens (NP_001139527.1)	gi|111111|Alpha-synuclein	GAPdO.fasta	14.459,3	100,0%	0	0	158	6,96%	90,0%	EMPSEEGYQDYEPEA	Y	-	99,7%	0,671	4,56	0,000	1,000	0,000	0	9	2	0	2	1.773,6797	3.091,72		715199	126	140	Empty	false	gi|222222|Alpha-synuclein
GAPdO_ESI (1)	WT no NaCl	WT no NaCl	v170620v05	WT homo sapiens (NP_001139527.1)	gi|111111|Alpha-synuclein	GAPdO.fasta	14.459,3	100,0%	0	0	158	6,96%	90,0%	GFVKKDQLGKN	T	E	99,7%	0,518	3,11	0,000	1,000	0,000	0	0	4	0	2	1.233,6952	995,681		560283	93	103	Empty	false	gi|222222|Alpha-synuclein
GAPdO_ESI (1)	WT no NaCl	WT no NaCl	v170620v05	WT homo sapiens (NP_001139527.1)	gi|111111|Alpha-synuclein	GAPdO.fasta	14.459,3	100,0%	0	0	158	6,96%	90,0%	GFVKKDQLGKNEEGAPQEGILEDMPVDPDNEAY	T	E	99,7%	0,636	4,12	0,000	1,000	0,000	0	0	0	1	2	3.632,7067	3.260,37		1162900	93	125	Empty	false	gi|222222|Alpha-synuclein
GAPdO_ESI (1)	WT no NaCl	WT no NaCl	v170620v05	WT homo sapiens (NP_001139527.1)	gi|111111|Alpha-synuclein	GAPdO.fasta	14.459,3	100,0%	0	0	158	6,96%	90,0%	GKNEEGAPQEGIL	L	E	91,9%	0,625	2,72	0,000	1,000	0,000	0	1	0	0	2	1.341,6647	2.062,79		14.787,2	101	113	Empty	false	gi|222222|Alpha-synuclein
GAPdO_ESI (1)	WT no NaCl	WT no NaCl	v170620v05	WT homo sapiens (NP_001139527.1)	gi|111111|Alpha-synuclein	GAPdO.fasta	14.459,3	100,0%	0	0	158	6,96%	90,0%	GKTKEGVLY	A	V	98,1%	0,514	3,09	0,000	1,000	0,000	0	2	0	0	2	994,5569	1.050,38		50.021,2	31	39	Empty	false	gi|222222|Alpha-synuclein
GAPdO_ESI (1)	WT no NaCl	WT no NaCl	v170620v05	WT homo sapiens (NP_001139527.1)	gi|111111|Alpha-synuclein	GAPdO.fasta	14.459,3	100,0%	0	0	158	6,96%	90,0%	GKTKEGVLYVG	A	S	78,3%	0,381	2,42	0,000	1,000	0,000	0	1	0	0	2	1.150,6468	1.655,99		26.012,0	31	41	Empty	false	gi|222222|Alpha-synuclein
GAPdO_ESI (1)	WT no NaCl	WT no NaCl	v170620v05	WT homo sapiens (NP_001139527.1)	gi|111111|Alpha-synuclein	GAPdO.fasta	14.459,3	100,0%	0	0	158	6,96%	90,0%	GKTKEGVLYVGS	A	K	90,9%	0,965	2,69	0,000	1,000	0,000	0	1	0	0	2	1.237,6788	1.686,31		17.371,5	31	42	Empty	false	gi|222222|Alpha-synuclein
GAPdO_ESI (1)	WT no NaCl	WT no NaCl	v170620v05	WT homo sapiens (NP_001139527.1)	gi|111111|Alpha-synuclein	GAPdO.fasta	14.459,3	100,0%	0	0	158	6,96%	90,0%	GKTKEGVLYVGSK	A	T	99,7%	0,611	3,86	0,000	1,000	0,000	0	0	2	0	2	1.365,7738	1.447,97		17.029,6	31	43	Empty	false	gi|222222|Alpha-synuclein
GAPdO_ESI (1)	WT no NaCl	WT no NaCl	v170620v05	WT homo sapiens (NP_001139527.1)	gi|111111|Alpha-synuclein	GAPdO.fasta	14.459,3	100,0%	0	0	158	6,96%	90,0%	GVTAVAQKTVEGAGSIA	T	A	99,7%	0,806	3,80	0,000	1,000	0,000	0	0	1	0	2	1.558,8436	2.523,53		77.856,3	73	89	Empty	false	gi|222222|Alpha-synuclein
GAPdO_ESI (1)	WT no NaCl	WT no NaCl	v170620v05	WT homo sapiens (NP_001139527.1)	gi|111111|Alpha-synuclein	GAPdO.fasta	14.459,3	100,0%	0	0	158	6,96%	90,0%	GVTAVAQKTVEGAGSIAAAT	T	G	75,3%	0,710	2,38	0,000	1,000	0,000	0	1	0	0	2	1.801,9655	2.823,36		5.915,56	73	92	Empty	false	gi|222222|Alpha-synuclein
GAPdO_ESI (1)	WT no NaCl	WT no NaCl	v170620v05	WT homo sapiens (NP_001139527.1)	gi|111111|Alpha-synuclein	GAPdO.fasta	14.459,3	100,0%	0	0	158	6,96%	90,0%	GYQDYEPEA	E	-	81,9%	0,396	2,48	0,000	1,000	0,000	0	1	0	0	2	1.071,4266	2.512,96		121633	132	140	Empty	false	gi|222222|Alpha-synuclein
GAPdO_ESI (1)	WT no NaCl	WT no NaCl	v170620v05	WT homo sapiens (NP_001139527.1)	gi|111111|Alpha-synuclein	GAPdO.fasta	14.459,3	100,0%	0	0	158	6,96%	90,0%	KNEEGAPQEGILEDMPVDPDNEAY	G	E	82,8%	0,407	2,53	0,000	1,000	0,000	0	0	1	0	2	2.660,1672	3.645,91		3.640,80	102	125	Empty	false	gi|222222|Alpha-synuclein
GAPdO_ESI (1)	WT no NaCl	WT no NaCl	v170620v05	WT homo sapiens (NP_001139527.1)	gi|111111|Alpha-synuclein	GAPdO.fasta	14.459,3	100,0%	0	0	158	6,96%	90,0%	KTVEGAGSIA	Q	A	66,6%	0,659	2,26	0,000	1,000	0,000	0	1	0	0	2	932,5048	1.295,17		26.028,9	80	89	Empty	false	gi|222222|Alpha-synuclein
GAPdO_ESI (1)	WT no NaCl	WT no NaCl	v170620v05	WT homo sapiens (NP_001139527.1)	gi|111111|Alpha-synuclein	GAPdO.fasta	14.459,3	100,0%	0	0	158	6,96%	90,0%	MDVFMKGL	-	S	95,8%	0,417	2,57	0,000	1,000	0,000	1	6	0	0	2	940,4632	3.160,63		4068570	1	8	Empty	false	gi|222222|Alpha-synuclein
GAPdO_ESI (1)	WT no NaCl	WT no NaCl	v170620v05	WT homo sapiens (NP_001139527.1)	gi|111111|Alpha-synuclein	GAPdO.fasta	14.459,3	100,0%	0	0	158	6,96%	90,0%	MDVFMKGLSK	-	A	62,2%	0,344	2,29	0,000	1,000	0,000	0	1	0	0	2	1.155,5902	2.447,71		11.727,4	1	10	Empty	false	gi|222222|Alpha-synuclein
GAPdO_ESI (1)	WT no NaCl	WT no NaCl	v170620v05	WT homo sapiens (NP_001139527.1)	gi|111111|Alpha-synuclein	GAPdO.fasta	14.459,3	100,0%	0	0	158	6,96%	90,0%	MDVFMKGLSKAKEGVVA	-	A	99,7%	0,933	3,19	0,000	1,000	0,000	0	0	3	0	2	1.809,9603	2.754,84		229737	1	17	Empty	false	gi|222222|Alpha-synuclein
GAPdO_ESI (1)	WT no NaCl	WT no NaCl	v170620v05	WT homo sapiens (NP_001139527.1)	gi|111111|Alpha-synuclein	GAPdO.fasta	14.459,3	100,0%	0	0	158	6,96%	90,0%	MDVFMKGLSKAKEGVVAA	-	A	99,7%	0,837	3,30	0,000	1,000	0,000	0	0	7	0	2	1.880,9974	2.786,46		1557860	1	18	Empty	false	gi|222222|Alpha-synuclein
GAPdO_ESI (1)	WT no NaCl	WT no NaCl	v170620v05	WT homo sapiens (NP_001139527.1)	gi|111111|Alpha-synuclein	GAPdO.fasta	14.459,3	100,0%	0	0	158	6,96%	90,0%	MDVFMKGLSKAKEGVVAAA	-	E	99,4%	0,848	3,04	0,000	1,000	0,000	0	0	2	0	2	1.952,0345	2.940,04		125575	1	19	Empty	false	gi|222222|Alpha-synuclein
GAPdO_ESI (1)	WT no NaCl	WT no NaCl	v170620v05	WT homo sapiens (NP_001139527.1)	gi|111111|Alpha-synuclein	GAPdO.fasta	14.459,3	100,0%	0	0	158	6,96%	90,0%	MKGLSKAKEGVVA	F	A	83,4%	0,421	2,59	0,000	1,000	0,000	0	0	1	0	2	1.317,7560	1.558,66		23.206,0	5	17	Empty	false	gi|222222|Alpha-synuclein
GAPdO_ESI (1)	WT no NaCl	WT no NaCl	v170620v05	WT homo sapiens (NP_001139527.1)	gi|111111|Alpha-synuclein	GAPdO.fasta	14.459,3	100,0%	0	0	158	6,96%	90,0%	PDNEAYEMPSEE	D	G	88,4%	0,851	2,83	0,000	1,000	0,000	0	1	0	0	2	1.410,5366	2.675,69		32.966,7	120	131	Empty	false	gi|222222|Alpha-synuclein
GAPdO_ESI (1)	WT no NaCl	WT no NaCl	v170620v05	WT homo sapiens (NP_001139527.1)	gi|111111|Alpha-synuclein	GAPdO.fasta	14.459,3	100,0%	0	0	158	6,96%	90,0%	PDNEAYEMPSEEGYQD	D	Y	66,1%	0,394	2,48	0,000	1,000	0,000	0	1	0	0	2	1.889,7020	2.539,51		3.079,45	120	135	Empty	false	gi|222222|Alpha-synuclein
GAPdO_ESI (1)	WT no NaCl	WT no NaCl	v170620v05	WT homo sapiens (NP_001139527.1)	gi|111111|Alpha-synuclein	GAPdO.fasta	14.459,3	100,0%	0	0	158	6,96%	90,0%	PDNEAYEMPSEEGYQDYEPEA	D	-	99,7%	0,686	4,78	0,000	1,000	0,000	0	2	5	0	2	2.462,9454	3.524,17		247351	120	140	Empty	false	gi|222222|Alpha-synuclein
GAPdO_ESI (1)	WT no NaCl	WT no NaCl	v170620v05	WT homo sapiens (NP_001139527.1)	gi|111111|Alpha-synuclein	GAPdO.fasta	14.459,3	100,0%	0	0	158	6,96%	90,0%	PSEEGYQD	M	Y	98,0%	0,413	2,55	0,000	1,000	0,000	1	0	0	0	2	924,3582	3.934,73		17.715,9	128	135	Empty	false	gi|222222|Alpha-synuclein
GAPdO_ESI (1)	WT no NaCl	WT no NaCl	v170620v05	WT homo sapiens (NP_001139527.1)	gi|111111|Alpha-synuclein	GAPdO.fasta	14.459,3	100,0%	0	0	158	6,96%	90,0%	PSEEGYQDYEPEA	M	-	99,7%	0,486	2,92	0,000	1,000	0,000	2	0	0	0	2	1.513,5966	4.280,53		49.306,7	128	140	Empty	false	gi|222222|Alpha-synuclein
GAPdO_ESI (1)	WT no NaCl	WT no NaCl	v170620v05	WT homo sapiens (NP_001139527.1)	gi|111111|Alpha-synuclein	GAPdO.fasta	14.459,3	100,0%	0	0	158	6,96%	90,0%	QLGKNEEGAPQEGIL	D	E	99,7%	0,610	3,84	0,000	1,000	0,000	0	2	0	0	2	1.582,8074	2.390,58		266393	99	113	Empty	false	gi|222222|Alpha-synuclein
GAPdO_ESI (1)	WT no NaCl	WT no NaCl	v170620v05	WT homo sapiens (NP_001139527.1)	gi|111111|Alpha-synuclein	GAPdO.fasta	14.459,3	100,0%	0	0	158	6,96%	90,0%	QLGKNEEGAPQEGILEDMPVDPDNEAY	D	E	87,3%	0,422	2,59	0,000	1,000	0,000	0	1	0	0	2	2.958,3314	3.652,53		4.502,12	99	125	Empty	false	gi|222222|Alpha-synuclein
GAPdO_ESI (1)	WT no NaCl	WT no NaCl	v170620v05	WT homo sapiens (NP_001139527.1)	gi|111111|Alpha-synuclein	GAPdO.fasta	14.459,3	100,0%	0	0	158	6,96%	90,0%	SKAKEGVVAAAE	L	K	75,6%	0,880	2,38	0,000	1,000	0,000	0	1	0	0	2	1.159,6317	762,182		4.589,58	9	20	Empty	false	gi|222222|Alpha-synuclein
GAPdO_ESI (1)	WT no NaCl	WT no NaCl	v170620v05	WT homo sapiens (NP_001139527.1)	gi|111111|Alpha-synuclein	GAPdO.fasta	14.459,3	100,0%	0	0	158	6,96%	90,0%	SKTKEGVVHGV	G	A	99,0%	0,813	2,95	0,000	1,000	0,000	0	0	1	0	2	1.140,6372	644,879		19.632,1	42	52	Empty	false	gi|222222|Alpha-synuclein
GAPdO_ESI (1)	WT no NaCl	WT no NaCl	v170620v05	WT homo sapiens (NP_001139527.1)	gi|111111|Alpha-synuclein	GAPdO.fasta	14.459,3	100,0%	0	0	158	6,96%	90,0%	TAVAQKTVEGAGSIA	V	A	70,3%	0,814	2,53	0,000	1,000	0,000	0	1	0	0	2	1.402,7537	1.885,50		14.288,4	75	89	Empty	false	gi|222222|Alpha-synuclein
GAPdO_ESI (1)	WT no NaCl	WT no NaCl	v170620v05	WT homo sapiens (NP_001139527.1)	gi|111111|Alpha-synuclein	GAPdO.fasta	14.459,3	100,0%	0	0	158	6,96%	90,0%	VAQKTVEGAGSIA	A	A	67,1%	0,594	2,26	0,000	1,000	0,000	0	1	0	0	2	1.230,6689	1.618,53		28.704,3	77	89	Empty	false	gi|222222|Alpha-synuclein
GAPdO_ESI (1)	WT no NaCl	WT no NaCl	v170620v05	WT homo sapiens (NP_001139527.1)	gi|111111|Alpha-synuclein	GAPdO.fasta	14.459,3	100,0%	0	0	158	6,96%	90,0%	VKKDQLGKNEEGAPQEGIL	F	E	93,7%	0,436	2,66	0,000	1,000	0,000	0	0	1	0	2	2.053,0928	1.964,88		100406	95	113	Empty	false	gi|222222|Alpha-synuclein
GAPdO_ESI (1)	WT no NaCl	WT no NaCl	v170620v05	WT homo sapiens (NP_001139527.1)	gi|111111|Alpha-synuclein	GAPdO.fasta	14.459,3	100,0%	0	0	158	6,96%	90,0%	VKKDQLGKNEEGAPQEGILEDMPVDPDNEAY	F	E	99,7%	0,652	4,31	0,000	1,000	0,000	0	0	0	1	2	3.428,6168	3.169,78		190805	95	125	Empty	false	gi|222222|Alpha-synuclein
GAPdO_ESI (1)	WT no NaCl	WT no NaCl	v170620v05	WT homo sapiens (NP_001139527.1)	gi|111111|Alpha-synuclein	GAPdO.fasta	14.459,3	100,0%	0	0	158	6,96%	90,0%	VTGVTAVAQKTVEGAGSIA	V	A	92,0%	0,440	2,68	0,000	1,000	0,000	0	0	1	0	2	1.758,9597	2.830,16		27.770,7	71	89	Empty	false	gi|222222|Alpha-synuclein
GAPdO_ESI (1)	WT no NaCl	WT no NaCl	v170620v05	WT homo sapiens (NP_001139527.1)	gi|111111|Alpha-synuclein	GAPdO.fasta	14.459,3	100,0%	0	0	158	6,96%	90,0%	VVTGVTAVAQ	A	K	76,6%	0,957	2,40	0,000	1,000	0,000	0	1	0	0	2	944,5411	2.176,39		3.932,29	70	79	Empty	false	gi|222222|Alpha-synuclein
GAPdO_ESI (1)	WT no NaCl	WT no NaCl	v170620v05	WT homo sapiens (NP_001139527.1)	gi|111111|Alpha-synuclein	GAPdO.fasta	14.459,3	100,0%	0	0	158	6,96%	90,0%	YEMPSEEGYQDYEPEA	A	-	71,2%	0,374	2,40	0,000	1,000	0,000	0	1	0	0	2	1.936,7430	4.251,10		1.561,75	125	140	Empty	false	gi|222222|Alpha-synuclein
GAPdO_ESI (1)	WT no NaCl	WT no NaCl	v170620v05	A53T homo sapiens (NP_001139528.1)	gi|222222|Alpha-synuclein	GAPdO.fasta	14.489,3	100,0%	0	0	158	6,96%	90,0%	AVAQKTVEGAGSIA	T	A	95,8%	0,782	2,89	0,000	1,000	0,000	0	2	0	0	2	1.301,7060	1.736,79		45.504,7	76	89	Empty	false	gi|111111|Alpha-synuclein
GAPdO_ESI (1)	WT no NaCl	WT no NaCl	v170620v05	A53T homo sapiens (NP_001139528.1)	gi|222222|Alpha-synuclein	GAPdO.fasta	14.489,3	100,0%	0	0	158	6,96%	90,0%	AYEMPSEEGYQD	E	Y	92,5%	0,927	2,74	0,000	1,000	0,000	1	1	0	0	2	1.418,5417	3.349,35		7.792,88	124	135	Empty	false	gi|111111|Alpha-synuclein
GAPdO_ESI (1)	WT no NaCl	WT no NaCl	v170620v05	A53T homo sapiens (NP_001139528.1)	gi|222222|Alpha-synuclein	GAPdO.fasta	14.489,3	100,0%	0	0	158	6,96%	90,0%	DMPVDPDNEAY	E	E	96,6%	0,491	2,95	0,000	1,000	0,000	0	4	0	0	2	1.265,4992	3.179,59		93.421,3	115	125	Empty	false	gi|111111|Alpha-synuclein
GAPdO_ESI (1)	WT no NaCl	WT no NaCl	v170620v05	A53T homo sapiens (NP_001139528.1)	gi|222222|Alpha-synuclein	GAPdO.fasta	14.489,3	100,0%	0	0	158	6,96%	90,0%	DMPVDPDNEAYEMPSEE	E	G	87,8%	0,670	2,68	0,000	1,000	0,000	0	3	0	0	2	1.983,7473	3.792,37		9.029,00	115	131	Empty	false	gi|111111|Alpha-synuclein
GAPdO_ESI (1)	WT no NaCl	WT no NaCl	v170620v05	A53T homo sapiens (NP_001139528.1)	gi|222222|Alpha-synuclein	GAPdO.fasta	14.489,3	100,0%	0	0	158	6,96%	90,0%	DMPVDPDNEAYEMPSEEGYQD	E	Y	99,7%	0,639	4,16	0,000	1,000	0,000	0	4	4	0	2	2.430,9227	4.059,88		128393	115	135	Empty	false	gi|111111|Alpha-synuclein
GAPdO_ESI (1)	WT no NaCl	WT no NaCl	v170620v05	A53T homo sapiens (NP_001139528.1)	gi|222222|Alpha-synuclein	GAPdO.fasta	14.489,3	100,0%	0	0	158	6,96%	90,0%	DMPVDPDNEAYEMPSEEGYQDYEPEA	E	-	99,7%	0,728	5,52	0,000	1,000	0,000	0	1	9	0	2	3.020,1611	4.510,58		373290	115	140	Empty	false	gi|111111|Alpha-synuclein
GAPdO_ESI (1)	WT no NaCl	WT no NaCl	v170620v05	A53T homo sapiens (NP_001139528.1)	gi|222222|Alpha-synuclein	GAPdO.fasta	14.489,3	100,0%	0	0	158	6,96%	90,0%	DQLGKNEEGAPQEGIL	K	E	76,3%	0,373	2,39	0,000	1,000	0,000	0	1	0	0	2	1.697,8344	2.808,45		20.051,6	98	113	Empty	false	gi|111111|Alpha-synuclein
GAPdO_ESI (1)	WT no NaCl	WT no NaCl	v170620v05	A53T homo sapiens (NP_001139528.1)	gi|222222|Alpha-synuclein	GAPdO.fasta	14.489,3	100,0%	0	0	158	6,96%	90,0%	DQLGKNEEGAPQEGILE	K	D	98,3%	0,857	3,11	0,000	1,000	0,000	0	1	0	0	2	1.826,8770	2.753,68		13.323,8	98	114	Empty	false	gi|111111|Alpha-synuclein
GAPdO_ESI (1)	WT no NaCl	WT no NaCl	v170620v05	A53T homo sapiens (NP_001139528.1)	gi|222222|Alpha-synuclein	GAPdO.fasta	14.489,3	100,0%	0	0	158	6,96%	90,0%	DVFMKGL	M	S	60,1%	0,907	1,97	0,000	1,000	0,000	1	0	0	0	2	825,4177	3.056,29		6.395,93	2	8	Empty	false	gi|111111|Alpha-synuclein
GAPdO_ESI (1)	WT no NaCl	WT no NaCl	v170620v05	A53T homo sapiens (NP_001139528.1)	gi|222222|Alpha-synuclein	GAPdO.fasta	14.489,3	100,0%	0	0	158	6,96%	90,0%	EDMPVDPDNE	L	A	90,2%	0,438	2,67	0,000	1,000	0,000	0	1	0	0	2	1.160,4414	2.630,82		9.724,64	114	123	Empty	false	gi|111111|Alpha-synuclein
GAPdO_ESI (1)	WT no NaCl	WT no NaCl	v170620v05	A53T homo sapiens (NP_001139528.1)	gi|222222|Alpha-synuclein	GAPdO.fasta	14.489,3	100,0%	0	0	158	6,96%	90,0%	EDMPVDPDNEAY	L	E	99,7%	0,844	4,07	0,000	1,000	0,000	1	6	0	0	2	1.394,5418	3.063,91		1826350	114	125	Empty	false	gi|111111|Alpha-synuclein
GAPdO_ESI (1)	WT no NaCl	WT no NaCl	v170620v05	A53T homo sapiens (NP_001139528.1)	gi|222222|Alpha-synuclein	GAPdO.fasta	14.489,3	100,0%	0	0	158	6,96%	90,0%	EDMPVDPDNEAYEM	L	P	86,8%	0,419	2,58	0,000	1,000	0,000	0	1	0	0	2	1.654,6249	3.611,81		6.077,37	114	127	Empty	false	gi|111111|Alpha-synuclein
GAPdO_ESI (1)	WT no NaCl	WT no NaCl	v170620v05	A53T homo sapiens (NP_001139528.1)	gi|222222|Alpha-synuclein	GAPdO.fasta	14.489,3	100,0%	0	0	158	6,96%	90,0%	EDMPVDPDNEAYEMPSEE	L	G	99,7%	0,659	4,40	0,000	1,000	0,000	0	6	1	0	2	2.096,7949	3.708,94		31.566,6	114	131	Empty	false	gi|111111|Alpha-synuclein
GAPdO_ESI (1)	WT no NaCl	WT no NaCl	v170620v05	A53T homo sapiens (NP_001139528.1)	gi|222222|Alpha-synuclein	GAPdO.fasta	14.489,3	100,0%	0	0	158	6,96%	90,0%	EDMPVDPDNEAYEMPSEEG	L	Y	85,7%	0,452	2,74	0,000	1,000	0,000	0	1	0	0	2	2.153,8164	3.638,11		1.663,07	114	132	Empty	false	gi|111111|Alpha-synuclein
GAPdO_ESI (1)	WT no NaCl	WT no NaCl	v170620v05	A53T homo sapiens (NP_001139528.1)	gi|222222|Alpha-synuclein	GAPdO.fasta	14.489,3	100,0%	0	0	158	6,96%	90,0%	EDMPVDPDNEAYEMPSEEGY	L	Q	99,7%	0,694	4,90	0,000	1,000	0,000	0	4	0	0	2	2.316,8797	3.957,23		93.006,1	114	133	Empty	false	gi|111111|Alpha-synuclein
GAPdO_ESI (1)	WT no NaCl	WT no NaCl	v170620v05	A53T homo sapiens (NP_001139528.1)	gi|222222|Alpha-synuclein	GAPdO.fasta	14.489,3	100,0%	0	0	158	6,96%	90,0%	EDMPVDPDNEAYEMPSEEGYQ	L	D	99,7%	0,669	4,54	0,000	1,000	0,000	0	0	1	0	2	2.444,9383	3.846,26		27.974,3	114	134	Empty	false	gi|111111|Alpha-synuclein
GAPdO_ESI (1)	WT no NaCl	WT no NaCl	v170620v05	A53T homo sapiens (NP_001139528.1)	gi|222222|Alpha-synuclein	GAPdO.fasta	14.489,3	100,0%	0	0	158	6,96%	90,0%	EDMPVDPDNEAYEMPSEEGYQD	L	Y	99,7%	0,710	5,17	0,000	1,000	0,000	0	6	7	0	2	2.575,9603	3.930,53		560788	114	135	Empty	false	gi|111111|Alpha-synuclein
GAPdO_ESI (1)	WT no NaCl	WT no NaCl	v170620v05	A53T homo sapiens (NP_001139528.1)	gi|222222|Alpha-synuclein	GAPdO.fasta	14.489,3	100,0%	0	0	158	6,96%	90,0%	EDMPVDPDNEAYEMPSEEGYQDYEPEA	L	-	99,7%	0,757	6,16	0,000	1,000	0,000	0	1	12	0	2	3.149,2037	4.211,87		775541	114	140	Empty	false	gi|111111|Alpha-synuclein
GAPdO_ESI (1)	WT no NaCl	WT no NaCl	v170620v05	A53T homo sapiens (NP_001139528.1)	gi|222222|Alpha-synuclein	GAPdO.fasta	14.489,3	100,0%	0	0	158	6,96%	90,0%	EEGAPQEGIL	N	E	82,8%	0,860	2,50	0,000	1,000	0,000	0	1	0	0	2	1.042,5053	2.851,75		315149	104	113	Empty	false	gi|111111|Alpha-synuclein
GAPdO_ESI (1)	WT no NaCl	WT no NaCl	v170620v05	A53T homo sapiens (NP_001139528.1)	gi|222222|Alpha-synuclein	GAPdO.fasta	14.489,3	100,0%	0	0	158	6,96%	90,0%	EKTKEQVTNVGGAVVTGVTAVAQ	A	K	97,7%	0,808	2,88	0,000	1,000	0,000	0	0	1	0	2	2.286,2301	2.816,09		17.643,9	57	79	Empty	false	gi|111111|Alpha-synuclein
GAPdO_ESI (1)	WT no NaCl	WT no NaCl	v170620v05	A53T homo sapiens (NP_001139528.1)	gi|222222|Alpha-synuclein	GAPdO.fasta	14.489,3	100,0%	0	0	158	6,96%	90,0%	EMPSEEGY	Y	Q	83,0%	0,401	2,50	0,000	1,000	0,000	0	1	0	0	2	941,3557	2.228,23		14.352,7	126	133	Empty	false	gi|111111|Alpha-synuclein
GAPdO_ESI (1)	WT no NaCl	WT no NaCl	v170620v05	A53T homo sapiens (NP_001139528.1)	gi|222222|Alpha-synuclein	GAPdO.fasta	14.489,3	100,0%	0	0	158	6,96%	90,0%	EMPSEEGYQD	Y	Y	92,3%	0,929	2,87	0,000	1,000	0,000	0	2	0	0	2	1.200,4363	2.100,28		38.928,2	126	135	Empty	false	gi|111111|Alpha-synuclein
GAPdO_ESI (1)	WT no NaCl	WT no NaCl	v170620v05	A53T homo sapiens (NP_001139528.1)	gi|222222|Alpha-synuclein	GAPdO.fasta	14.489,3	100,0%	0	0	158	6,96%	90,0%	EMPSEEGYQDYEPEA	Y	-	99,7%	0,671	4,56	0,000	1,000	0,000	0	9	2	0	2	1.773,6797	3.091,72		715199	126	140	Empty	false	gi|111111|Alpha-synuclein
GAPdO_ESI (1)	WT no NaCl	WT no NaCl	v170620v05	A53T homo sapiens (NP_001139528.1)	gi|222222|Alpha-synuclein	GAPdO.fasta	14.489,3	100,0%	0	0	158	6,96%	90,0%	GFVKKDQLGKN	T	E	99,7%	0,518	3,11	0,000	1,000	0,000	0	0	4	0	2	1.233,6952	995,681		560283	93	103	Empty	false	gi|111111|Alpha-synuclein
GAPdO_ESI (1)	WT no NaCl	WT no NaCl	v170620v05	A53T homo sapiens (NP_001139528.1)	gi|222222|Alpha-synuclein	GAPdO.fasta	14.489,3	100,0%	0	0	158	6,96%	90,0%	GFVKKDQLGKNEEGAPQEGILEDMPVDPDNEAY	T	E	99,7%	0,636	4,12	0,000	1,000	0,000	0	0	0	1	2	3.632,7067	3.260,37		1162900	93	125	Empty	false	gi|111111|Alpha-synuclein
GAPdO_ESI (1)	WT no NaCl	WT no NaCl	v170620v05	A53T homo sapiens (NP_001139528.1)	gi|222222|Alpha-synuclein	GAPdO.fasta	14.489,3	100,0%	0	0	158	6,96%	90,0%	GKNEEGAPQEGIL	L	E	91,9%	0,625	2,72	0,000	1,000	0,000	0	1	0	0	2	1.341,6647	2.062,79		14.787,2	101	113	Empty	false	gi|111111|Alpha-synuclein
GAPdO_ESI (1)	WT no NaCl	WT no NaCl	v170620v05	A53T homo sapiens (NP_001139528.1)	gi|222222|Alpha-synuclein	GAPdO.fasta	14.489,3	100,0%	0	0	158	6,96%	90,0%	GKTKEGVLY	A	V	98,1%	0,514	3,09	0,000	1,000	0,000	0	2	0	0	2	994,5569	1.050,38		50.021,2	31	39	Empty	false	gi|111111|Alpha-synuclein
GAPdO_ESI (1)	WT no NaCl	WT no NaCl	v170620v05	A53T homo sapiens (NP_001139528.1)	gi|222222|Alpha-synuclein	GAPdO.fasta	14.489,3	100,0%	0	0	158	6,96%	90,0%	GKTKEGVLYVG	A	S	78,3%	0,381	2,42	0,000	1,000	0,000	0	1	0	0	2	1.150,6468	1.655,99		26.012,0	31	41	Empty	false	gi|111111|Alpha-synuclein
GAPdO_ESI (1)	WT no NaCl	WT no NaCl	v170620v05	A53T homo sapiens (NP_001139528.1)	gi|222222|Alpha-synuclein	GAPdO.fasta	14.489,3	100,0%	0	0	158	6,96%	90,0%	GKTKEGVLYVGS	A	K	90,9%	0,965	2,69	0,000	1,000	0,000	0	1	0	0	2	1.237,6788	1.686,31		17.371,5	31	42	Empty	false	gi|111111|Alpha-synuclein
GAPdO_ESI (1)	WT no NaCl	WT no NaCl	v170620v05	A53T homo sapiens (NP_001139528.1)	gi|222222|Alpha-synuclein	GAPdO.fasta	14.489,3	100,0%	0	0	158	6,96%	90,0%	GKTKEGVLYVGSK	A	T	99,7%	0,611	3,86	0,000	1,000	0,000	0	0	2	0	2	1.365,7738	1.447,97		17.029,6	31	43	Empty	false	gi|111111|Alpha-synuclein
GAPdO_ESI (1)	WT no NaCl	WT no NaCl	v170620v05	A53T homo sapiens (NP_001139528.1)	gi|222222|Alpha-synuclein	GAPdO.fasta	14.489,3	100,0%	0	0	158	6,96%	90,0%	GVTAVAQKTVEGAGSIA	T	A	99,7%	0,806	3,80	0,000	1,000	0,000	0	0	1	0	2	1.558,8436	2.523,53		77.856,3	73	89	Empty	false	gi|111111|Alpha-synuclein
GAPdO_ESI (1)	WT no NaCl	WT no NaCl	v170620v05	A53T homo sapiens (NP_001139528.1)	gi|222222|Alpha-synuclein	GAPdO.fasta	14.489,3	100,0%	0	0	158	6,96%	90,0%	GVTAVAQKTVEGAGSIAAAT	T	G	75,3%	0,710	2,38	0,000	1,000	0,000	0	1	0	0	2	1.801,9655	2.823,36		5.915,56	73	92	Empty	false	gi|111111|Alpha-synuclein
GAPdO_ESI (1)	WT no NaCl	WT no NaCl	v170620v05	A53T homo sapiens (NP_001139528.1)	gi|222222|Alpha-synuclein	GAPdO.fasta	14.489,3	100,0%	0	0	158	6,96%	90,0%	GYQDYEPEA	E	-	81,9%	0,396	2,48	0,000	1,000	0,000	0	1	0	0	2	1.071,4266	2.512,96		121633	132	140	Empty	false	gi|111111|Alpha-synuclein
GAPdO_ESI (1)	WT no NaCl	WT no NaCl	v170620v05	A53T homo sapiens (NP_001139528.1)	gi|222222|Alpha-synuclein	GAPdO.fasta	14.489,3	100,0%	0	0	158	6,96%	90,0%	KNEEGAPQEGILEDMPVDPDNEAY	G	E	82,8%	0,407	2,53	0,000	1,000	0,000	0	0	1	0	2	2.660,1672	3.645,91		3.640,80	102	125	Empty	false	gi|111111|Alpha-synuclein
GAPdO_ESI (1)	WT no NaCl	WT no NaCl	v170620v05	A53T homo sapiens (NP_001139528.1)	gi|222222|Alpha-synuclein	GAPdO.fasta	14.489,3	100,0%	0	0	158	6,96%	90,0%	KTVEGAGSIA	Q	A	66,6%	0,659	2,26	0,000	1,000	0,000	0	1	0	0	2	932,5048	1.295,17		26.028,9	80	89	Empty	false	gi|111111|Alpha-synuclein
GAPdO_ESI (1)	WT no NaCl	WT no NaCl	v170620v05	A53T homo sapiens (NP_001139528.1)	gi|222222|Alpha-synuclein	GAPdO.fasta	14.489,3	100,0%	0	0	158	6,96%	90,0%	MDVFMKGL	-	S	95,8%	0,417	2,57	0,000	1,000	0,000	1	6	0	0	2	940,4632	3.160,63		4068570	1	8	Empty	false	gi|111111|Alpha-synuclein
GAPdO_ESI (1)	WT no NaCl	WT no NaCl	v170620v05	A53T homo sapiens (NP_001139528.1)	gi|222222|Alpha-synuclein	GAPdO.fasta	14.489,3	100,0%	0	0	158	6,96%	90,0%	MDVFMKGLSK	-	A	62,2%	0,344	2,29	0,000	1,000	0,000	0	1	0	0	2	1.155,5902	2.447,71		11.727,4	1	10	Empty	false	gi|111111|Alpha-synuclein
GAPdO_ESI (1)	WT no NaCl	WT no NaCl	v170620v05	A53T homo sapiens (NP_001139528.1)	gi|222222|Alpha-synuclein	GAPdO.fasta	14.489,3	100,0%	0	0	158	6,96%	90,0%	MDVFMKGLSKAKEGVVA	-	A	99,7%	0,933	3,19	0,000	1,000	0,000	0	0	3	0	2	1.809,9603	2.754,84		229737	1	17	Empty	false	gi|111111|Alpha-synuclein
GAPdO_ESI (1)	WT no NaCl	WT no NaCl	v170620v05	A53T homo sapiens (NP_001139528.1)	gi|222222|Alpha-synuclein	GAPdO.fasta	14.489,3	100,0%	0	0	158	6,96%	90,0%	MDVFMKGLSKAKEGVVAA	-	A	99,7%	0,837	3,30	0,000	1,000	0,000	0	0	7	0	2	1.880,9974	2.786,46		1557860	1	18	Empty	false	gi|111111|Alpha-synuclein
GAPdO_ESI (1)	WT no NaCl	WT no NaCl	v170620v05	A53T homo sapiens (NP_001139528.1)	gi|222222|Alpha-synuclein	GAPdO.fasta	14.489,3	100,0%	0	0	158	6,96%	90,0%	MDVFMKGLSKAKEGVVAAA	-	E	99,4%	0,848	3,04	0,000	1,000	0,000	0	0	2	0	2	1.952,0345	2.940,04		125575	1	19	Empty	false	gi|111111|Alpha-synuclein
GAPdO_ESI (1)	WT no NaCl	WT no NaCl	v170620v05	A53T homo sapiens (NP_001139528.1)	gi|222222|Alpha-synuclein	GAPdO.fasta	14.489,3	100,0%	0	0	158	6,96%	90,0%	MKGLSKAKEGVVA	F	A	83,4%	0,421	2,59	0,000	1,000	0,000	0	0	1	0	2	1.317,7560	1.558,66		23.206,0	5	17	Empty	false	gi|111111|Alpha-synuclein
GAPdO_ESI (1)	WT no NaCl	WT no NaCl	v170620v05	A53T homo sapiens (NP_001139528.1)	gi|222222|Alpha-synuclein	GAPdO.fasta	14.489,3	100,0%	0	0	158	6,96%	90,0%	PDNEAYEMPSEE	D	G	88,4%	0,851	2,83	0,000	1,000	0,000	0	1	0	0	2	1.410,5366	2.675,69		32.966,7	120	131	Empty	false	gi|111111|Alpha-synuclein
GAPdO_ESI (1)	WT no NaCl	WT no NaCl	v170620v05	A53T homo sapiens (NP_001139528.1)	gi|222222|Alpha-synuclein	GAPdO.fasta	14.489,3	100,0%	0	0	158	6,96%	90,0%	PDNEAYEMPSEEGYQD	D	Y	66,1%	0,394	2,48	0,000	1,000	0,000	0	1	0	0	2	1.889,7020	2.539,51		3.079,45	120	135	Empty	false	gi|111111|Alpha-synuclein
GAPdO_ESI (1)	WT no NaCl	WT no NaCl	v170620v05	A53T homo sapiens (NP_001139528.1)	gi|222222|Alpha-synuclein	GAPdO.fasta	14.489,3	100,0%	0	0	158	6,96%	90,0%	PDNEAYEMPSEEGYQDYEPEA	D	-	99,7%	0,686	4,78	0,000	1,000	0,000	0	2	5	0	2	2.462,9454	3.524,17		247351	120	140	Empty	false	gi|111111|Alpha-synuclein
GAPdO_ESI (1)	WT no NaCl	WT no NaCl	v170620v05	A53T homo sapiens (NP_001139528.1)	gi|222222|Alpha-synuclein	GAPdO.fasta	14.489,3	100,0%	0	0	158	6,96%	90,0%	PSEEGYQD	M	Y	98,0%	0,413	2,55	0,000	1,000	0,000	1	0	0	0	2	924,3582	3.934,73		17.715,9	128	135	Empty	false	gi|111111|Alpha-synuclein
GAPdO_ESI (1)	WT no NaCl	WT no NaCl	v170620v05	A53T homo sapiens (NP_001139528.1)	gi|222222|Alpha-synuclein	GAPdO.fasta	14.489,3	100,0%	0	0	158	6,96%	90,0%	PSEEGYQDYEPEA	M	-	99,7%	0,486	2,92	0,000	1,000	0,000	2	0	0	0	2	1.513,5966	4.280,53		49.306,7	128	140	Empty	false	gi|111111|Alpha-synuclein
GAPdO_ESI (1)	WT no NaCl	WT no NaCl	v170620v05	A53T homo sapiens (NP_001139528.1)	gi|222222|Alpha-synuclein	GAPdO.fasta	14.489,3	100,0%	0	0	158	6,96%	90,0%	QLGKNEEGAPQEGIL	D	E	99,7%	0,610	3,84	0,000	1,000	0,000	0	2	0	0	2	1.582,8074	2.390,58		266393	99	113	Empty	false	gi|111111|Alpha-synuclein
GAPdO_ESI (1)	WT no NaCl	WT no NaCl	v170620v05	A53T homo sapiens (NP_001139528.1)	gi|222222|Alpha-synuclein	GAPdO.fasta	14.489,3	100,0%	0	0	158	6,96%	90,0%	QLGKNEEGAPQEGILEDMPVDPDNEAY	D	E	87,3%	0,422	2,59	0,000	1,000	0,000	0	1	0	0	2	2.958,3314	3.652,53		4.502,12	99	125	Empty	false	gi|111111|Alpha-synuclein
GAPdO_ESI (1)	WT no NaCl	WT no NaCl	v170620v05	A53T homo sapiens (NP_001139528.1)	gi|222222|Alpha-synuclein	GAPdO.fasta	14.489,3	100,0%	0	0	158	6,96%	90,0%	SKAKEGVVAAAE	L	K	75,6%	0,880	2,38	0,000	1,000	0,000	0	1	0	0	2	1.159,6317	762,182		4.589,58	9	20	Empty	false	gi|111111|Alpha-synuclein
GAPdO_ESI (1)	WT no NaCl	WT no NaCl	v170620v05	A53T homo sapiens (NP_001139528.1)	gi|222222|Alpha-synuclein	GAPdO.fasta	14.489,3	100,0%	0	0	158	6,96%	90,0%	SKTKEGVVHGV	G	T	99,0%	0,813	2,95	0,000	1,000	0,000	0	0	1	0	2	1.140,6372	644,879		19.632,1	42	52	Empty	false	gi|111111|Alpha-synuclein
GAPdO_ESI (1)	WT no NaCl	WT no NaCl	v170620v05	A53T homo sapiens (NP_001139528.1)	gi|222222|Alpha-synuclein	GAPdO.fasta	14.489,3	100,0%	0	0	158	6,96%	90,0%	TAVAQKTVEGAGSIA	V	A	70,3%	0,814	2,53	0,000	1,000	0,000	0	1	0	0	2	1.402,7537	1.885,50		14.288,4	75	89	Empty	false	gi|111111|Alpha-synuclein
GAPdO_ESI (1)	WT no NaCl	WT no NaCl	v170620v05	A53T homo sapiens (NP_001139528.1)	gi|222222|Alpha-synuclein	GAPdO.fasta	14.489,3	100,0%	0	0	158	6,96%	90,0%	VAQKTVEGAGSIA	A	A	67,1%	0,594	2,26	0,000	1,000	0,000	0	1	0	0	2	1.230,6689	1.618,53		28.704,3	77	89	Empty	false	gi|111111|Alpha-synuclein
GAPdO_ESI (1)	WT no NaCl	WT no NaCl	v170620v05	A53T homo sapiens (NP_001139528.1)	gi|222222|Alpha-synuclein	GAPdO.fasta	14.489,3	100,0%	0	0	158	6,96%	90,0%	VKKDQLGKNEEGAPQEGIL	F	E	93,7%	0,436	2,66	0,000	1,000	0,000	0	0	1	0	2	2.053,0928	1.964,88		100406	95	113	Empty	false	gi|111111|Alpha-synuclein
GAPdO_ESI (1)	WT no NaCl	WT no NaCl	v170620v05	A53T homo sapiens (NP_001139528.1)	gi|222222|Alpha-synuclein	GAPdO.fasta	14.489,3	100,0%	0	0	158	6,96%	90,0%	VKKDQLGKNEEGAPQEGILEDMPVDPDNEAY	F	E	99,7%	0,652	4,31	0,000	1,000	0,000	0	0	0	1	2	3.428,6168	3.169,78		190805	95	125	Empty	false	gi|111111|Alpha-synuclein
GAPdO_ESI (1)	WT no NaCl	WT no NaCl	v170620v05	A53T homo sapiens (NP_001139528.1)	gi|222222|Alpha-synuclein	GAPdO.fasta	14.489,3	100,0%	0	0	158	6,96%	90,0%	VTGVTAVAQKTVEGAGSIA	V	A	92,0%	0,440	2,68	0,000	1,000	0,000	0	0	1	0	2	1.758,9597	2.830,16		27.770,7	71	89	Empty	false	gi|111111|Alpha-synuclein
GAPdO_ESI (1)	WT no NaCl	WT no NaCl	v170620v05	A53T homo sapiens (NP_001139528.1)	gi|222222|Alpha-synuclein	GAPdO.fasta	14.489,3	100,0%	0	0	158	6,96%	90,0%	VVTGVTAVAQ	A	K	76,6%	0,957	2,40	0,000	1,000	0,000	0	1	0	0	2	944,5411	2.176,39		3.932,29	70	79	Empty	false	gi|111111|Alpha-synuclein
GAPdO_ESI (1)	WT no NaCl	WT no NaCl	v170620v05	A53T homo sapiens (NP_001139528.1)	gi|222222|Alpha-synuclein	GAPdO.fasta	14.489,3	100,0%	0	0	158	6,96%	90,0%	YEMPSEEGYQDYEPEA	A	-	71,2%	0,374	2,40	0,000	1,000	0,000	0	1	0	0	2	1.936,7430	4.251,10		1.561,75	125	140	Empty	false	gi|111111|Alpha-synuclein
GAPdO_ESI (1)	A53T no NaCl	A53T no NaCl	v170620v08	WT homo sapiens (NP_001139527.1)	gi|111111|Alpha-synuclein	GAPdO.fasta	14.459,3	100,0%	0	0	117	7,13%	77,9%	AQKTVEGAGSIA	V	A	95,0%	0,588	2,86	0,000	1,000	0,000	0	1	0	0	2	1.131,6005	1.464,63		22.486,2	78	89	Empty	false	gi|222222|Alpha-synuclein
GAPdO_ESI (1)	A53T no NaCl	A53T no NaCl	v170620v08	WT homo sapiens (NP_001139527.1)	gi|111111|Alpha-synuclein	GAPdO.fasta	14.459,3	100,0%	0	0	117	7,13%	77,9%	AVAQKTVEGAGSIA	T	A	98,8%	0,773	3,33	0,000	1,000	0,000	0	2	0	0	2	1.301,7060	1.750,48		314841	76	89	Empty	false	gi|222222|Alpha-synuclein
GAPdO_ESI (1)	A53T no NaCl	A53T no NaCl	v170620v08	WT homo sapiens (NP_001139527.1)	gi|111111|Alpha-synuclein	GAPdO.fasta	14.459,3	100,0%	0	0	117	7,13%	77,9%	DMPVDPDNEAY	E	E	83,6%	0,985	2,52	0,000	1,000	0,000	0	4	0	0	2	1.281,4942	3.135,83		25.573,2	115	125	Empty	false	gi|222222|Alpha-synuclein
GAPdO_ESI (1)	A53T no NaCl	A53T no NaCl	v170620v08	WT homo sapiens (NP_001139527.1)	gi|111111|Alpha-synuclein	GAPdO.fasta	14.459,3	100,0%	0	0	117	7,13%	77,9%	DMPVDPDNEAYEMPSEEGYQD	E	Y	99,7%	0,628	4,03	0,000	1,000	0,000	0	1	4	0	2	2.430,9227	4.112,53		82.233,8	115	135	Empty	false	gi|222222|Alpha-synuclein
GAPdO_ESI (1)	A53T no NaCl	A53T no NaCl	v170620v08	WT homo sapiens (NP_001139527.1)	gi|111111|Alpha-synuclein	GAPdO.fasta	14.459,3	100,0%	0	0	117	7,13%	77,9%	DMPVDPDNEAYEMPSEEGYQDYEPEA	E	-	99,7%	0,751	6,03	0,000	1,000	0,000	0	0	6	0	2	3.020,1611	4.486,14		76.480,4	115	140	Empty	false	gi|222222|Alpha-synuclein
GAPdO_ESI (1)	A53T no NaCl	A53T no NaCl	v170620v08	WT homo sapiens (NP_001139527.1)	gi|111111|Alpha-synuclein	GAPdO.fasta	14.459,3	100,0%	0	0	117	7,13%	77,9%	DQLGKNEEGAPQEGIL	K	E	84,8%	0,431	2,64	0,000	1,000	0,000	0	2	0	0	2	1.697,8344	2.782,55		25.231,5	98	113	Empty	false	gi|222222|Alpha-synuclein
GAPdO_ESI (1)	A53T no NaCl	A53T no NaCl	v170620v08	WT homo sapiens (NP_001139527.1)	gi|111111|Alpha-synuclein	GAPdO.fasta	14.459,3	100,0%	0	0	117	7,13%	77,9%	DQLGKNEEGAPQEGILE	K	D	74,7%	0,928	2,38	0,000	1,000	0,000	0	1	0	0	2	1.826,8770	2.769,38		8.908,24	98	114	Empty	false	gi|222222|Alpha-synuclein
GAPdO_ESI (1)	A53T no NaCl	A53T no NaCl	v170620v08	WT homo sapiens (NP_001139527.1)	gi|111111|Alpha-synuclein	GAPdO.fasta	14.459,3	100,0%	0	0	117	7,13%	77,9%	DVFMKGL	M	S	83,3%	0,924	2,17	0,000	1,000	0,000	1	0	0	0	2	809,4227	3.155,81		91.227,2	2	8	Empty	false	gi|222222|Alpha-synuclein
GAPdO_ESI (1)	A53T no NaCl	A53T no NaCl	v170620v08	WT homo sapiens (NP_001139527.1)	gi|111111|Alpha-synuclein	GAPdO.fasta	14.459,3	100,0%	0	0	117	7,13%	77,9%	EDMPVDPDNE	L	A	66,2%	0,366	2,36	0,000	1,000	0,000	0	1	0	0	2	1.160,4414	2.609,64		5.234,42	114	123	Empty	false	gi|222222|Alpha-synuclein
GAPdO_ESI (1)	A53T no NaCl	A53T no NaCl	v170620v08	WT homo sapiens (NP_001139527.1)	gi|111111|Alpha-synuclein	GAPdO.fasta	14.459,3	100,0%	0	0	117	7,13%	77,9%	EDMPVDPDNEAY	L	E	99,7%	0,953	3,60	0,000	1,000	0,000	3	4	0	0	2	1.394,5418	3.071,81		1061640	114	125	Empty	false	gi|222222|Alpha-synuclein
GAPdO_ESI (1)	A53T no NaCl	A53T no NaCl	v170620v08	WT homo sapiens (NP_001139527.1)	gi|111111|Alpha-synuclein	GAPdO.fasta	14.459,3	100,0%	0	0	117	7,13%	77,9%	EDMPVDPDNEAYEMPSEE	L	G	99,7%	0,275	3,69	0,000	1,000	0,000	0	4	1	0	2	2.112,7899	3.597,69		21.845,1	114	131	Empty	false	gi|222222|Alpha-synuclein
GAPdO_ESI (1)	A53T no NaCl	A53T no NaCl	v170620v08	WT homo sapiens (NP_001139527.1)	gi|111111|Alpha-synuclein	GAPdO.fasta	14.459,3	100,0%	0	0	117	7,13%	77,9%	EDMPVDPDNEAYEMPSEEGYQD	L	Y	99,7%	0,598	4,63	0,000	1,000	0,000	0	5	7	0	2	2.575,9603	3.923,46		534996	114	135	Empty	false	gi|222222|Alpha-synuclein
GAPdO_ESI (1)	A53T no NaCl	A53T no NaCl	v170620v08	WT homo sapiens (NP_001139527.1)	gi|111111|Alpha-synuclein	GAPdO.fasta	14.459,3	100,0%	0	0	117	7,13%	77,9%	EDMPVDPDNEAYEMPSEEGYQDYEPEA	L	-	99,7%	0,758	6,21	0,000	1,000	0,000	0	0	10	0	2	3.149,2037	4.248,76		135106	114	140	Empty	false	gi|222222|Alpha-synuclein
GAPdO_ESI (1)	A53T no NaCl	A53T no NaCl	v170620v08	WT homo sapiens (NP_001139527.1)	gi|111111|Alpha-synuclein	GAPdO.fasta	14.459,3	100,0%	0	0	117	7,13%	77,9%	EEGAPQEGIL	N	E	64,7%	0,756	2,25	0,000	1,000	0,000	0	1	0	0	2	1.042,5053	2.862,37		41.767,0	104	113	Empty	false	gi|222222|Alpha-synuclein
GAPdO_ESI (1)	A53T no NaCl	A53T no NaCl	v170620v08	WT homo sapiens (NP_001139527.1)	gi|111111|Alpha-synuclein	GAPdO.fasta	14.459,3	100,0%	0	0	117	7,13%	77,9%	EEGAPQEGILEDMPVDPDNEAY	N	E	99,7%	0,643	4,15	0,000	1,000	0,000	0	0	1	0	2	2.418,0293	4.395,75		24.261,7	104	125	Empty	false	gi|222222|Alpha-synuclein
GAPdO_ESI (1)	A53T no NaCl	A53T no NaCl	v170620v08	WT homo sapiens (NP_001139527.1)	gi|111111|Alpha-synuclein	GAPdO.fasta	14.459,3	100,0%	0	0	117	7,13%	77,9%	EEGYQDYEPEA	S	-	89,0%	0,451	2,73	0,000	1,000	0,000	0	1	0	0	2	1.329,5118	2.700,23		53.035,8	130	140	Empty	false	gi|222222|Alpha-synuclein
GAPdO_ESI (1)	A53T no NaCl	A53T no NaCl	v170620v08	WT homo sapiens (NP_001139527.1)	gi|111111|Alpha-synuclein	GAPdO.fasta	14.459,3	100,0%	0	0	117	7,13%	77,9%	EMPSEEGYQD	Y	Y	97,9%	0,963	3,31	0,000	1,000	0,000	0	2	0	0	2	1.184,4413	2.208,39		149978	126	135	Empty	false	gi|222222|Alpha-synuclein
GAPdO_ESI (1)	A53T no NaCl	A53T no NaCl	v170620v08	WT homo sapiens (NP_001139527.1)	gi|111111|Alpha-synuclein	GAPdO.fasta	14.459,3	100,0%	0	0	117	7,13%	77,9%	EMPSEEGYQDYEPEA	Y	-	99,7%	0,617	3,92	0,000	1,000	0,000	0	4	0	0	2	1.789,6747	3.077,76		118243	126	140	Empty	false	gi|222222|Alpha-synuclein
GAPdO_ESI (1)	A53T no NaCl	A53T no NaCl	v170620v08	WT homo sapiens (NP_001139527.1)	gi|111111|Alpha-synuclein	GAPdO.fasta	14.459,3	100,0%	0	0	117	7,13%	77,9%	GFVKKDQLGKN	T	E	99,7%	0,555	3,37	0,000	1,000	0,000	0	0	5	0	2	1.233,6952	1.010,80		229045	93	103	Empty	false	gi|222222|Alpha-synuclein
GAPdO_ESI (1)	A53T no NaCl	A53T no NaCl	v170620v08	WT homo sapiens (NP_001139527.1)	gi|111111|Alpha-synuclein	GAPdO.fasta	14.459,3	100,0%	0	0	117	7,13%	77,9%	GFVKKDQLGKNE	T	E	95,3%	0,419	2,58	0,000	1,000	0,000	0	0	1	0	2	1.362,7378	1.198,61		5.644,80	93	104	Empty	false	gi|222222|Alpha-synuclein
GAPdO_ESI (1)	A53T no NaCl	A53T no NaCl	v170620v08	WT homo sapiens (NP_001139527.1)	gi|111111|Alpha-synuclein	GAPdO.fasta	14.459,3	100,0%	0	0	117	7,13%	77,9%	GKTKEGVLY	A	V	98,1%	0,518	3,11	0,000	1,000	0,000	0	2	0	0	2	994,5569	1.053,05		59.387,2	31	39	Empty	false	gi|222222|Alpha-synuclein
GAPdO_ESI (1)	A53T no NaCl	A53T no NaCl	v170620v08	WT homo sapiens (NP_001139527.1)	gi|111111|Alpha-synuclein	GAPdO.fasta	14.459,3	100,0%	0	0	117	7,13%	77,9%	GKTKEGVLYVG	A	S	88,3%	0,428	2,62	0,000	1,000	0,000	0	2	0	0	2	1.150,6468	1.657,81		35.393,2	31	41	Empty	false	gi|222222|Alpha-synuclein
GAPdO_ESI (1)	A53T no NaCl	A53T no NaCl	v170620v08	WT homo sapiens (NP_001139527.1)	gi|111111|Alpha-synuclein	GAPdO.fasta	14.459,3	100,0%	0	0	117	7,13%	77,9%	GKTKEGVLYVGS	A	K	98,3%	0,522	3,14	0,000	1,000	0,000	0	1	0	0	2	1.237,6788	1.683,02		18.077,4	31	42	Empty	false	gi|222222|Alpha-synuclein
GAPdO_ESI (1)	A53T no NaCl	A53T no NaCl	v170620v08	WT homo sapiens (NP_001139527.1)	gi|111111|Alpha-synuclein	GAPdO.fasta	14.459,3	100,0%	0	0	117	7,13%	77,9%	GKTKEGVLYVGSK	A	T	99,0%	0,452	2,74	0,000	1,000	0,000	0	0	1	0	2	1.365,7738	1.442,10		5.677,55	31	43	Empty	false	gi|222222|Alpha-synuclein
GAPdO_ESI (1)	A53T no NaCl	A53T no NaCl	v170620v08	WT homo sapiens (NP_001139527.1)	gi|111111|Alpha-synuclein	GAPdO.fasta	14.459,3	100,0%	0	0	117	7,13%	77,9%	GSKTKEGVVH	V	G	69,5%	0,934	2,31	0,000	1,000	0,000	0	1	0	0	2	1.041,5688	623,826		5.711,13	41	50	Empty	false	gi|222222|Alpha-synuclein
GAPdO_ESI (1)	A53T no NaCl	A53T no NaCl	v170620v08	WT homo sapiens (NP_001139527.1)	gi|111111|Alpha-synuclein	GAPdO.fasta	14.459,3	100,0%	0	0	117	7,13%	77,9%	GVTAVAQKTVEGAGSIA	T	A	97,1%	0,769	3,23	0,000	1,000	0,000	0	1	0	0	2	1.558,8436	2.555,34		18.275,9	73	89	Empty	false	gi|222222|Alpha-synuclein
GAPdO_ESI (1)	A53T no NaCl	A53T no NaCl	v170620v08	WT homo sapiens (NP_001139527.1)	gi|111111|Alpha-synuclein	GAPdO.fasta	14.459,3	100,0%	0	0	117	7,13%	77,9%	GVTAVAQKTVEGAGSIAA	T	A	98,9%	0,585	2,73	0,000	1,000	0,000	0	0	1	0	2	1.629,8807	2.580,55		15.942,7	73	90	Empty	false	gi|222222|Alpha-synuclein
GAPdO_ESI (1)	A53T no NaCl	A53T no NaCl	v170620v08	WT homo sapiens (NP_001139527.1)	gi|111111|Alpha-synuclein	GAPdO.fasta	14.459,3	100,0%	0	0	117	7,13%	77,9%	GYQDYEPEA	E	-	69,7%	0,377	2,41	0,000	1,000	0,000	0	1	0	0	2	1.071,4266	2.503,00		183668	132	140	Empty	false	gi|222222|Alpha-synuclein
GAPdO_ESI (1)	A53T no NaCl	A53T no NaCl	v170620v08	WT homo sapiens (NP_001139527.1)	gi|111111|Alpha-synuclein	GAPdO.fasta	14.459,3	100,0%	0	0	117	7,13%	77,9%	KTVEGAGSIAA	Q	A	96,4%	0,506	3,04	0,000	1,000	0,000	0	1	0	0	2	1.003,5419	1.469,84		56.811,8	80	90	Empty	false	gi|222222|Alpha-synuclein
GAPdO_ESI (1)	A53T no NaCl	A53T no NaCl	v170620v08	WT homo sapiens (NP_001139527.1)	gi|111111|Alpha-synuclein	GAPdO.fasta	14.459,3	100,0%	0	0	117	7,13%	77,9%	KTVEGAGSIAAA	Q	T	71,8%	0,982	2,34	0,000	1,000	0,000	0	1	0	0	2	1.074,5790	1.563,67		8.196,25	80	91	Empty	false	gi|222222|Alpha-synuclein
GAPdO_ESI (1)	A53T no NaCl	A53T no NaCl	v170620v08	WT homo sapiens (NP_001139527.1)	gi|111111|Alpha-synuclein	GAPdO.fasta	14.459,3	100,0%	0	0	117	7,13%	77,9%	MDVFMKGL	-	S	92,9%	0,457	2,76	0,000	1,000	0,000	1	8	0	0	2	982,4738	3.102,62		1711290	1	8	Empty	false	gi|222222|Alpha-synuclein
GAPdO_ESI (1)	A53T no NaCl	A53T no NaCl	v170620v08	WT homo sapiens (NP_001139527.1)	gi|111111|Alpha-synuclein	GAPdO.fasta	14.459,3	100,0%	0	0	117	7,13%	77,9%	MDVFMKGLSK	-	A	81,8%	0,397	2,49	0,000	1,000	0,000	0	1	0	0	2	1.155,5902	2.451,24		5.401,01	1	10	Empty	false	gi|222222|Alpha-synuclein
GAPdO_ESI (1)	A53T no NaCl	A53T no NaCl	v170620v08	WT homo sapiens (NP_001139527.1)	gi|111111|Alpha-synuclein	GAPdO.fasta	14.459,3	100,0%	0	0	117	7,13%	77,9%	MDVFMKGLSKAKEGVVA	-	A	99,7%	0,936	3,36	0,000	1,000	0,000	0	0	2	0	2	1.809,9603	2.614,52		84.398,0	1	17	Empty	false	gi|222222|Alpha-synuclein
GAPdO_ESI (1)	A53T no NaCl	A53T no NaCl	v170620v08	WT homo sapiens (NP_001139527.1)	gi|111111|Alpha-synuclein	GAPdO.fasta	14.459,3	100,0%	0	0	117	7,13%	77,9%	MDVFMKGLSKAKEGVVAA	-	A	99,7%	0,875	3,24	0,000	1,000	0,000	0	0	5	0	2	1.880,9974	2.766,55		320483	1	18	Empty	false	gi|222222|Alpha-synuclein
GAPdO_ESI (1)	A53T no NaCl	A53T no NaCl	v170620v08	WT homo sapiens (NP_001139527.1)	gi|111111|Alpha-synuclein	GAPdO.fasta	14.459,3	100,0%	0	0	117	7,13%	77,9%	MKGLSKAKEGVVA	F	A	99,7%	0,508	3,05	0,000	1,000	0,000	0	0	1	0	2	1.317,7560	1.505,92		49.816,3	5	17	Empty	false	gi|222222|Alpha-synuclein
GAPdO_ESI (1)	A53T no NaCl	A53T no NaCl	v170620v08	WT homo sapiens (NP_001139527.1)	gi|111111|Alpha-synuclein	GAPdO.fasta	14.459,3	100,0%	0	0	117	7,13%	77,9%	MKGLSKAKEGVVAA	F	A	94,3%	0,412	2,55	0,000	1,000	0,000	0	0	1	0	2	1.388,7931	1.638,08		36.666,1	5	18	Empty	false	gi|222222|Alpha-synuclein
GAPdO_ESI (1)	A53T no NaCl	A53T no NaCl	v170620v08	WT homo sapiens (NP_001139527.1)	gi|111111|Alpha-synuclein	GAPdO.fasta	14.459,3	100,0%	0	0	117	7,13%	77,9%	NEAYEMPSEEGYQD	D	Y	99,1%	0,994	3,40	0,000	1,000	0,000	0	1	0	0	2	1.661,6272	2.898,67		5.855,70	122	135	Empty	false	gi|222222|Alpha-synuclein
GAPdO_ESI (1)	A53T no NaCl	A53T no NaCl	v170620v08	WT homo sapiens (NP_001139527.1)	gi|111111|Alpha-synuclein	GAPdO.fasta	14.459,3	100,0%	0	0	117	7,13%	77,9%	PDNEAYEMPSEEGYQD	D	Y	68,5%	0,923	2,39	0,000	1,000	0,000	0	1	0	0	2	1.889,7020	2.986,07		1.462,37	120	135	Empty	false	gi|222222|Alpha-synuclein
GAPdO_ESI (1)	A53T no NaCl	A53T no NaCl	v170620v08	WT homo sapiens (NP_001139527.1)	gi|111111|Alpha-synuclein	GAPdO.fasta	14.459,3	100,0%	0	0	117	7,13%	77,9%	PDNEAYEMPSEEGYQDYEPEA	D	-	99,7%	0,708	5,14	0,000	1,000	0,000	0	0	2	0	2	2.462,9454	3.519,36		152833	120	140	Empty	false	gi|222222|Alpha-synuclein
GAPdO_ESI (1)	A53T no NaCl	A53T no NaCl	v170620v08	WT homo sapiens (NP_001139527.1)	gi|111111|Alpha-synuclein	GAPdO.fasta	14.459,3	100,0%	0	0	117	7,13%	77,9%	PSEEGYQD	M	Y	79,6%	0,258	2,02	0,000	1,000	0,000	1	0	0	0	2	924,3582	3.979,12		4.956,51	128	135	Empty	false	gi|222222|Alpha-synuclein
GAPdO_ESI (1)	A53T no NaCl	A53T no NaCl	v170620v08	WT homo sapiens (NP_001139527.1)	gi|111111|Alpha-synuclein	GAPdO.fasta	14.459,3	100,0%	0	0	117	7,13%	77,9%	PSEEGYQDYEPEA	M	-	83,3%	0,290	2,11	0,000	1,000	0,000	1	0	0	0	2	1.513,5966	3.073,88		2.724,97	128	140	Empty	false	gi|222222|Alpha-synuclein
GAPdO_ESI (1)	A53T no NaCl	A53T no NaCl	v170620v08	WT homo sapiens (NP_001139527.1)	gi|111111|Alpha-synuclein	GAPdO.fasta	14.459,3	100,0%	0	0	117	7,13%	77,9%	QLGKNEEGAPQEGIL	D	E	99,7%	0,610	3,85	0,000	1,000	0,000	0	1	0	0	2	1.582,8074	2.385,35		272176	99	113	Empty	false	gi|222222|Alpha-synuclein
GAPdO_ESI (1)	A53T no NaCl	A53T no NaCl	v170620v08	WT homo sapiens (NP_001139527.1)	gi|111111|Alpha-synuclein	GAPdO.fasta	14.459,3	100,0%	0	0	117	7,13%	77,9%	SKAKEGVVAA	L	A	82,4%	0,929	2,50	0,000	1,000	0,000	0	1	0	0	2	959,5520	407,691		23.819,9	9	18	Empty	false	gi|222222|Alpha-synuclein
GAPdO_ESI (1)	A53T no NaCl	A53T no NaCl	v170620v08	WT homo sapiens (NP_001139527.1)	gi|111111|Alpha-synuclein	GAPdO.fasta	14.459,3	100,0%	0	0	117	7,13%	77,9%	SKTKEGVVHGV	G	A	97,4%	0,774	2,59	0,000	1,000	0,000	0	0	1	0	2	1.140,6372	578,811		34.925,1	42	52	Empty	false	gi|222222|Alpha-synuclein
GAPdO_ESI (1)	A53T no NaCl	A53T no NaCl	v170620v08	WT homo sapiens (NP_001139527.1)	gi|111111|Alpha-synuclein	GAPdO.fasta	14.459,3	100,0%	0	0	117	7,13%	77,9%	TAVAQKTVEGAGSIA	V	A	88,5%	0,876	2,63	0,000	1,000	0,000	0	1	0	0	2	1.402,7537	1.877,22		13.111,0	75	89	Empty	false	gi|222222|Alpha-synuclein
GAPdO_ESI (1)	A53T no NaCl	A53T no NaCl	v170620v08	WT homo sapiens (NP_001139527.1)	gi|111111|Alpha-synuclein	GAPdO.fasta	14.459,3	100,0%	0	0	117	7,13%	77,9%	VAQKTVEGAGSIA	A	A	68,7%	0,632	2,30	0,000	1,000	0,000	0	1	0	0	2	1.230,6689	1.610,87		19.138,3	77	89	Empty	false	gi|222222|Alpha-synuclein
GAPdO_ESI (1)	A53T no NaCl	A53T no NaCl	v170620v08	WT homo sapiens (NP_001139527.1)	gi|111111|Alpha-synuclein	GAPdO.fasta	14.459,3	100,0%	0	0	117	7,13%	77,9%	VAQKTVEGAGSIAA	A	A	69,6%	0,722	2,31	0,000	1,000	0,000	0	1	0	0	2	1.301,7060	1.687,52		6.089,98	77	90	Empty	false	gi|222222|Alpha-synuclein
GAPdO_ESI (1)	A53T no NaCl	A53T no NaCl	v170620v08	WT homo sapiens (NP_001139527.1)	gi|111111|Alpha-synuclein	GAPdO.fasta	14.459,3	100,0%	0	0	117	7,13%	77,9%	VKKDQLGKNEEGAPQEGILEDMPVDPDNEAY	F	E	99,7%	0,589	3,65	0,000	1,000	0,000	0	0	0	1	2	3.428,6168	3.156,07		134892	95	125	Empty	false	gi|222222|Alpha-synuclein
GAPdO_ESI (1)	A53T no NaCl	A53T no NaCl	v170620v08	WT homo sapiens (NP_001139527.1)	gi|111111|Alpha-synuclein	GAPdO.fasta	14.459,3	100,0%	0	0	117	7,13%	77,9%	VTGVTAVAQ	V	K	61,9%	0,352	2,32	0,000	1,000	0,000	0	1	0	0	2	845,4727	1.869,21		2.464,11	71	79	Empty	false	gi|222222|Alpha-synuclein
GAPdO_ESI (1)	A53T no NaCl	A53T no NaCl	v170620v08	A53T homo sapiens (NP_001139528.1)	gi|222222|Alpha-synuclein	GAPdO.fasta	14.489,3	100,0%	2	2	119	7,25%	90,0%	AQKTVEGAGSIA	V	A	95,0%	0,588	2,86	0,000	1,000	0,000	0	1	0	0	2	1.131,6005	1.464,63		22.486,2	78	89	Empty	false	gi|111111|Alpha-synuclein
GAPdO_ESI (1)	A53T no NaCl	A53T no NaCl	v170620v08	A53T homo sapiens (NP_001139528.1)	gi|222222|Alpha-synuclein	GAPdO.fasta	14.489,3	100,0%	2	2	119	7,25%	90,0%	AVAQKTVEGAGSIA	T	A	98,8%	0,773	3,33	0,000	1,000	0,000	0	2	0	0	2	1.301,7060	1.750,48		314841	76	89	Empty	false	gi|111111|Alpha-synuclein
GAPdO_ESI (1)	A53T no NaCl	A53T no NaCl	v170620v08	A53T homo sapiens (NP_001139528.1)	gi|222222|Alpha-synuclein	GAPdO.fasta	14.489,3	100,0%	2	2	119	7,25%	90,0%	DMPVDPDNEAY	E	E	83,6%	0,985	2,52	0,000	1,000	0,000	0	4	0	0	2	1.281,4942	3.135,83		25.573,2	115	125	Empty	false	gi|111111|Alpha-synuclein
GAPdO_ESI (1)	A53T no NaCl	A53T no NaCl	v170620v08	A53T homo sapiens (NP_001139528.1)	gi|222222|Alpha-synuclein	GAPdO.fasta	14.489,3	100,0%	2	2	119	7,25%	90,0%	DMPVDPDNEAYEMPSEEGYQD	E	Y	99,7%	0,628	4,03	0,000	1,000	0,000	0	1	4	0	2	2.430,9227	4.112,53		82.233,8	115	135	Empty	false	gi|111111|Alpha-synuclein
GAPdO_ESI (1)	A53T no NaCl	A53T no NaCl	v170620v08	A53T homo sapiens (NP_001139528.1)	gi|222222|Alpha-synuclein	GAPdO.fasta	14.489,3	100,0%	2	2	119	7,25%	90,0%	DMPVDPDNEAYEMPSEEGYQDYEPEA	E	-	99,7%	0,751	6,03	0,000	1,000	0,000	0	0	6	0	2	3.020,1611	4.486,14		76.480,4	115	140	Empty	false	gi|111111|Alpha-synuclein
GAPdO_ESI (1)	A53T no NaCl	A53T no NaCl	v170620v08	A53T homo sapiens (NP_001139528.1)	gi|222222|Alpha-synuclein	GAPdO.fasta	14.489,3	100,0%	2	2	119	7,25%	90,0%	DQLGKNEEGAPQEGIL	K	E	84,8%	0,431	2,64	0,000	1,000	0,000	0	2	0	0	2	1.697,8344	2.782,55		25.231,5	98	113	Empty	false	gi|111111|Alpha-synuclein
GAPdO_ESI (1)	A53T no NaCl	A53T no NaCl	v170620v08	A53T homo sapiens (NP_001139528.1)	gi|222222|Alpha-synuclein	GAPdO.fasta	14.489,3	100,0%	2	2	119	7,25%	90,0%	DQLGKNEEGAPQEGILE	K	D	74,7%	0,928	2,38	0,000	1,000	0,000	0	1	0	0	2	1.826,8770	2.769,38		8.908,24	98	114	Empty	false	gi|111111|Alpha-synuclein
GAPdO_ESI (1)	A53T no NaCl	A53T no NaCl	v170620v08	A53T homo sapiens (NP_001139528.1)	gi|222222|Alpha-synuclein	GAPdO.fasta	14.489,3	100,0%	2	2	119	7,25%	90,0%	DVFMKGL	M	S	83,3%	0,924	2,17	0,000	1,000	0,000	1	0	0	0	2	809,4227	3.155,81		91.227,2	2	8	Empty	false	gi|111111|Alpha-synuclein
GAPdO_ESI (1)	A53T no NaCl	A53T no NaCl	v170620v08	A53T homo sapiens (NP_001139528.1)	gi|222222|Alpha-synuclein	GAPdO.fasta	14.489,3	100,0%	2	2	119	7,25%	90,0%	EDMPVDPDNE	L	A	66,2%	0,366	2,36	0,000	1,000	0,000	0	1	0	0	2	1.160,4414	2.609,64		5.234,42	114	123	Empty	false	gi|111111|Alpha-synuclein
GAPdO_ESI (1)	A53T no NaCl	A53T no NaCl	v170620v08	A53T homo sapiens (NP_001139528.1)	gi|222222|Alpha-synuclein	GAPdO.fasta	14.489,3	100,0%	2	2	119	7,25%	90,0%	EDMPVDPDNEAY	L	E	99,7%	0,953	3,60	0,000	1,000	0,000	3	4	0	0	2	1.394,5418	3.071,81		1061640	114	125	Empty	false	gi|111111|Alpha-synuclein
GAPdO_ESI (1)	A53T no NaCl	A53T no NaCl	v170620v08	A53T homo sapiens (NP_001139528.1)	gi|222222|Alpha-synuclein	GAPdO.fasta	14.489,3	100,0%	2	2	119	7,25%	90,0%	EDMPVDPDNEAYEMPSEE	L	G	99,7%	0,275	3,69	0,000	1,000	0,000	0	4	1	0	2	2.112,7899	3.597,69		21.845,1	114	131	Empty	false	gi|111111|Alpha-synuclein
GAPdO_ESI (1)	A53T no NaCl	A53T no NaCl	v170620v08	A53T homo sapiens (NP_001139528.1)	gi|222222|Alpha-synuclein	GAPdO.fasta	14.489,3	100,0%	2	2	119	7,25%	90,0%	EDMPVDPDNEAYEMPSEEGYQD	L	Y	99,7%	0,598	4,63	0,000	1,000	0,000	0	5	7	0	2	2.575,9603	3.923,46		534996	114	135	Empty	false	gi|111111|Alpha-synuclein
GAPdO_ESI (1)	A53T no NaCl	A53T no NaCl	v170620v08	A53T homo sapiens (NP_001139528.1)	gi|222222|Alpha-synuclein	GAPdO.fasta	14.489,3	100,0%	2	2	119	7,25%	90,0%	EDMPVDPDNEAYEMPSEEGYQDYEPEA	L	-	99,7%	0,758	6,21	0,000	1,000	0,000	0	0	10	0	2	3.149,2037	4.248,76		135106	114	140	Empty	false	gi|111111|Alpha-synuclein
GAPdO_ESI (1)	A53T no NaCl	A53T no NaCl	v170620v08	A53T homo sapiens (NP_001139528.1)	gi|222222|Alpha-synuclein	GAPdO.fasta	14.489,3	100,0%	2	2	119	7,25%	90,0%	EEGAPQEGIL	N	E	64,7%	0,756	2,25	0,000	1,000	0,000	0	1	0	0	2	1.042,5053	2.862,37		41.767,0	104	113	Empty	false	gi|111111|Alpha-synuclein
GAPdO_ESI (1)	A53T no NaCl	A53T no NaCl	v170620v08	A53T homo sapiens (NP_001139528.1)	gi|222222|Alpha-synuclein	GAPdO.fasta	14.489,3	100,0%	2	2	119	7,25%	90,0%	EEGAPQEGILEDMPVDPDNEAY	N	E	99,7%	0,643	4,15	0,000	1,000	0,000	0	0	1	0	2	2.418,0293	4.395,75		24.261,7	104	125	Empty	false	gi|111111|Alpha-synuclein
GAPdO_ESI (1)	A53T no NaCl	A53T no NaCl	v170620v08	A53T homo sapiens (NP_001139528.1)	gi|222222|Alpha-synuclein	GAPdO.fasta	14.489,3	100,0%	2	2	119	7,25%	90,0%	EEGYQDYEPEA	S	-	89,0%	0,451	2,73	0,000	1,000	0,000	0	1	0	0	2	1.329,5118	2.700,23		53.035,8	130	140	Empty	false	gi|111111|Alpha-synuclein
GAPdO_ESI (1)	A53T no NaCl	A53T no NaCl	v170620v08	A53T homo sapiens (NP_001139528.1)	gi|222222|Alpha-synuclein	GAPdO.fasta	14.489,3	100,0%	2	2	119	7,25%	90,0%	EMPSEEGYQD	Y	Y	97,9%	0,963	3,31	0,000	1,000	0,000	0	2	0	0	2	1.184,4413	2.208,39		149978	126	135	Empty	false	gi|111111|Alpha-synuclein
GAPdO_ESI (1)	A53T no NaCl	A53T no NaCl	v170620v08	A53T homo sapiens (NP_001139528.1)	gi|222222|Alpha-synuclein	GAPdO.fasta	14.489,3	100,0%	2	2	119	7,25%	90,0%	EMPSEEGYQDYEPEA	Y	-	99,7%	0,617	3,92	0,000	1,000	0,000	0	4	0	0	2	1.789,6747	3.077,76		118243	126	140	Empty	false	gi|111111|Alpha-synuclein
GAPdO_ESI (1)	A53T no NaCl	A53T no NaCl	v170620v08	A53T homo sapiens (NP_001139528.1)	gi|222222|Alpha-synuclein	GAPdO.fasta	14.489,3	100,0%	2	2	119	7,25%	90,0%	GFVKKDQLGKN	T	E	99,7%	0,555	3,37	0,000	1,000	0,000	0	0	5	0	2	1.233,6952	1.010,80		229045	93	103	Empty	false	gi|111111|Alpha-synuclein
GAPdO_ESI (1)	A53T no NaCl	A53T no NaCl	v170620v08	A53T homo sapiens (NP_001139528.1)	gi|222222|Alpha-synuclein	GAPdO.fasta	14.489,3	100,0%	2	2	119	7,25%	90,0%	GFVKKDQLGKNE	T	E	95,3%	0,419	2,58	0,000	1,000	0,000	0	0	1	0	2	1.362,7378	1.198,61		5.644,80	93	104	Empty	false	gi|111111|Alpha-synuclein
GAPdO_ESI (1)	A53T no NaCl	A53T no NaCl	v170620v08	A53T homo sapiens (NP_001139528.1)	gi|222222|Alpha-synuclein	GAPdO.fasta	14.489,3	100,0%	2	2	119	7,25%	90,0%	GKTKEGVLY	A	V	98,1%	0,518	3,11	0,000	1,000	0,000	0	2	0	0	2	994,5569	1.053,05		59.387,2	31	39	Empty	false	gi|111111|Alpha-synuclein
GAPdO_ESI (1)	A53T no NaCl	A53T no NaCl	v170620v08	A53T homo sapiens (NP_001139528.1)	gi|222222|Alpha-synuclein	GAPdO.fasta	14.489,3	100,0%	2	2	119	7,25%	90,0%	GKTKEGVLYVG	A	S	88,3%	0,428	2,62	0,000	1,000	0,000	0	2	0	0	2	1.150,6468	1.657,81		35.393,2	31	41	Empty	false	gi|111111|Alpha-synuclein
GAPdO_ESI (1)	A53T no NaCl	A53T no NaCl	v170620v08	A53T homo sapiens (NP_001139528.1)	gi|222222|Alpha-synuclein	GAPdO.fasta	14.489,3	100,0%	2	2	119	7,25%	90,0%	GKTKEGVLYVGS	A	K	98,3%	0,522	3,14	0,000	1,000	0,000	0	1	0	0	2	1.237,6788	1.683,02		18.077,4	31	42	Empty	false	gi|111111|Alpha-synuclein
GAPdO_ESI (1)	A53T no NaCl	A53T no NaCl	v170620v08	A53T homo sapiens (NP_001139528.1)	gi|222222|Alpha-synuclein	GAPdO.fasta	14.489,3	100,0%	2	2	119	7,25%	90,0%	GKTKEGVLYVGSK	A	T	99,0%	0,452	2,74	0,000	1,000	0,000	0	0	1	0	2	1.365,7738	1.442,10		5.677,55	31	43	Empty	false	gi|111111|Alpha-synuclein
GAPdO_ESI (1)	A53T no NaCl	A53T no NaCl	v170620v08	A53T homo sapiens (NP_001139528.1)	gi|222222|Alpha-synuclein	GAPdO.fasta	14.489,3	100,0%	2	2	119	7,25%	90,0%	GSKTKEGVVH	V	G	69,5%	0,934	2,31	0,000	1,000	0,000	0	1	0	0	2	1.041,5688	623,826		5.711,13	41	50	Empty	false	gi|111111|Alpha-synuclein
GAPdO_ESI (1)	A53T no NaCl	A53T no NaCl	v170620v08	A53T homo sapiens (NP_001139528.1)	gi|222222|Alpha-synuclein	GAPdO.fasta	14.489,3	100,0%	2	2	119	7,25%	90,0%	GVTAVAQKTVEGAGSIA	T	A	97,1%	0,769	3,23	0,000	1,000	0,000	0	1	0	0	2	1.558,8436	2.555,34		18.275,9	73	89	Empty	false	gi|111111|Alpha-synuclein
GAPdO_ESI (1)	A53T no NaCl	A53T no NaCl	v170620v08	A53T homo sapiens (NP_001139528.1)	gi|222222|Alpha-synuclein	GAPdO.fasta	14.489,3	100,0%	2	2	119	7,25%	90,0%	GVTAVAQKTVEGAGSIAA	T	A	98,9%	0,585	2,73	0,000	1,000	0,000	0	0	1	0	2	1.629,8807	2.580,55		15.942,7	73	90	Empty	false	gi|111111|Alpha-synuclein
GAPdO_ESI (1)	A53T no NaCl	A53T no NaCl	v170620v08	A53T homo sapiens (NP_001139528.1)	gi|222222|Alpha-synuclein	GAPdO.fasta	14.489,3	100,0%	2	2	119	7,25%	90,0%	GVTTVAEKTKEQVTNVGGA	H	V	96,0%	0,912	2,71	0,000	1,000	0,000	0	0	1	0	2	1.888,9976	2.193,19		11.770,1	51	69	Empty	true
GAPdO_ESI (1)	A53T no NaCl	A53T no NaCl	v170620v08	A53T homo sapiens (NP_001139528.1)	gi|222222|Alpha-synuclein	GAPdO.fasta	14.489,3	100,0%	2	2	119	7,25%	90,0%	GYQDYEPEA	E	-	69,7%	0,377	2,41	0,000	1,000	0,000	0	1	0	0	2	1.071,4266	2.503,00		183668	132	140	Empty	false	gi|111111|Alpha-synuclein
GAPdO_ESI (1)	A53T no NaCl	A53T no NaCl	v170620v08	A53T homo sapiens (NP_001139528.1)	gi|222222|Alpha-synuclein	GAPdO.fasta	14.489,3	100,0%	2	2	119	7,25%	90,0%	KTVEGAGSIAA	Q	A	96,4%	0,506	3,04	0,000	1,000	0,000	0	1	0	0	2	1.003,5419	1.469,84		56.811,8	80	90	Empty	false	gi|111111|Alpha-synuclein
GAPdO_ESI (1)	A53T no NaCl	A53T no NaCl	v170620v08	A53T homo sapiens (NP_001139528.1)	gi|222222|Alpha-synuclein	GAPdO.fasta	14.489,3	100,0%	2	2	119	7,25%	90,0%	KTVEGAGSIAAA	Q	T	71,8%	0,982	2,34	0,000	1,000	0,000	0	1	0	0	2	1.074,5790	1.563,67		8.196,25	80	91	Empty	false	gi|111111|Alpha-synuclein
GAPdO_ESI (1)	A53T no NaCl	A53T no NaCl	v170620v08	A53T homo sapiens (NP_001139528.1)	gi|222222|Alpha-synuclein	GAPdO.fasta	14.489,3	100,0%	2	2	119	7,25%	90,0%	MDVFMKGL	-	S	92,9%	0,457	2,76	0,000	1,000	0,000	1	8	0	0	2	982,4738	3.102,62		1711290	1	8	Empty	false	gi|111111|Alpha-synuclein
GAPdO_ESI (1)	A53T no NaCl	A53T no NaCl	v170620v08	A53T homo sapiens (NP_001139528.1)	gi|222222|Alpha-synuclein	GAPdO.fasta	14.489,3	100,0%	2	2	119	7,25%	90,0%	MDVFMKGLSK	-	A	81,8%	0,397	2,49	0,000	1,000	0,000	0	1	0	0	2	1.155,5902	2.451,24		5.401,01	1	10	Empty	false	gi|111111|Alpha-synuclein
GAPdO_ESI (1)	A53T no NaCl	A53T no NaCl	v170620v08	A53T homo sapiens (NP_001139528.1)	gi|222222|Alpha-synuclein	GAPdO.fasta	14.489,3	100,0%	2	2	119	7,25%	90,0%	MDVFMKGLSKAKEGVVA	-	A	99,7%	0,936	3,36	0,000	1,000	0,000	0	0	2	0	2	1.809,9603	2.614,52		84.398,0	1	17	Empty	false	gi|111111|Alpha-synuclein
GAPdO_ESI (1)	A53T no NaCl	A53T no NaCl	v170620v08	A53T homo sapiens (NP_001139528.1)	gi|222222|Alpha-synuclein	GAPdO.fasta	14.489,3	100,0%	2	2	119	7,25%	90,0%	MDVFMKGLSKAKEGVVAA	-	A	99,7%	0,875	3,24	0,000	1,000	0,000	0	0	5	0	2	1.880,9974	2.766,55		320483	1	18	Empty	false	gi|111111|Alpha-synuclein
GAPdO_ESI (1)	A53T no NaCl	A53T no NaCl	v170620v08	A53T homo sapiens (NP_001139528.1)	gi|222222|Alpha-synuclein	GAPdO.fasta	14.489,3	100,0%	2	2	119	7,25%	90,0%	MKGLSKAKEGVVA	F	A	99,7%	0,508	3,05	0,000	1,000	0,000	0	0	1	0	2	1.317,7560	1.505,92		49.816,3	5	17	Empty	false	gi|111111|Alpha-synuclein
GAPdO_ESI (1)	A53T no NaCl	A53T no NaCl	v170620v08	A53T homo sapiens (NP_001139528.1)	gi|222222|Alpha-synuclein	GAPdO.fasta	14.489,3	100,0%	2	2	119	7,25%	90,0%	MKGLSKAKEGVVAA	F	A	94,3%	0,412	2,55	0,000	1,000	0,000	0	0	1	0	2	1.388,7931	1.638,08		36.666,1	5	18	Empty	false	gi|111111|Alpha-synuclein
GAPdO_ESI (1)	A53T no NaCl	A53T no NaCl	v170620v08	A53T homo sapiens (NP_001139528.1)	gi|222222|Alpha-synuclein	GAPdO.fasta	14.489,3	100,0%	2	2	119	7,25%	90,0%	NEAYEMPSEEGYQD	D	Y	99,1%	0,994	3,40	0,000	1,000	0,000	0	1	0	0	2	1.661,6272	2.898,67		5.855,70	122	135	Empty	false	gi|111111|Alpha-synuclein
GAPdO_ESI (1)	A53T no NaCl	A53T no NaCl	v170620v08	A53T homo sapiens (NP_001139528.1)	gi|222222|Alpha-synuclein	GAPdO.fasta	14.489,3	100,0%	2	2	119	7,25%	90,0%	PDNEAYEMPSEEGYQD	D	Y	68,5%	0,923	2,39	0,000	1,000	0,000	0	1	0	0	2	1.889,7020	2.986,07		1.462,37	120	135	Empty	false	gi|111111|Alpha-synuclein
GAPdO_ESI (1)	A53T no NaCl	A53T no NaCl	v170620v08	A53T homo sapiens (NP_001139528.1)	gi|222222|Alpha-synuclein	GAPdO.fasta	14.489,3	100,0%	2	2	119	7,25%	90,0%	PDNEAYEMPSEEGYQDYEPEA	D	-	99,7%	0,708	5,14	0,000	1,000	0,000	0	0	2	0	2	2.462,9454	3.519,36		152833	120	140	Empty	false	gi|111111|Alpha-synuclein
GAPdO_ESI (1)	A53T no NaCl	A53T no NaCl	v170620v08	A53T homo sapiens (NP_001139528.1)	gi|222222|Alpha-synuclein	GAPdO.fasta	14.489,3	100,0%	2	2	119	7,25%	90,0%	PSEEGYQD	M	Y	79,6%	0,258	2,02	0,000	1,000	0,000	1	0	0	0	2	924,3582	3.979,12		4.956,51	128	135	Empty	false	gi|111111|Alpha-synuclein
GAPdO_ESI (1)	A53T no NaCl	A53T no NaCl	v170620v08	A53T homo sapiens (NP_001139528.1)	gi|222222|Alpha-synuclein	GAPdO.fasta	14.489,3	100,0%	2	2	119	7,25%	90,0%	PSEEGYQDYEPEA	M	-	83,3%	0,290	2,11	0,000	1,000	0,000	1	0	0	0	2	1.513,5966	3.073,88		2.724,97	128	140	Empty	false	gi|111111|Alpha-synuclein
GAPdO_ESI (1)	A53T no NaCl	A53T no NaCl	v170620v08	A53T homo sapiens (NP_001139528.1)	gi|222222|Alpha-synuclein	GAPdO.fasta	14.489,3	100,0%	2	2	119	7,25%	90,0%	QLGKNEEGAPQEGIL	D	E	99,7%	0,610	3,85	0,000	1,000	0,000	0	1	0	0	2	1.582,8074	2.385,35		272176	99	113	Empty	false	gi|111111|Alpha-synuclein
GAPdO_ESI (1)	A53T no NaCl	A53T no NaCl	v170620v08	A53T homo sapiens (NP_001139528.1)	gi|222222|Alpha-synuclein	GAPdO.fasta	14.489,3	100,0%	2	2	119	7,25%	90,0%	SKAKEGVVAA	L	A	82,4%	0,929	2,50	0,000	1,000	0,000	0	1	0	0	2	959,5520	407,691		23.819,9	9	18	Empty	false	gi|111111|Alpha-synuclein
GAPdO_ESI (1)	A53T no NaCl	A53T no NaCl	v170620v08	A53T homo sapiens (NP_001139528.1)	gi|222222|Alpha-synuclein	GAPdO.fasta	14.489,3	100,0%	2	2	119	7,25%	90,0%	SKTKEGVVHGV	G	T	97,4%	0,774	2,59	0,000	1,000	0,000	0	0	1	0	2	1.140,6372	578,811		34.925,1	42	52	Empty	false	gi|111111|Alpha-synuclein
GAPdO_ESI (1)	A53T no NaCl	A53T no NaCl	v170620v08	A53T homo sapiens (NP_001139528.1)	gi|222222|Alpha-synuclein	GAPdO.fasta	14.489,3	100,0%	2	2	119	7,25%	90,0%	TAVAQKTVEGAGSIA	V	A	88,5%	0,876	2,63	0,000	1,000	0,000	0	1	0	0	2	1.402,7537	1.877,22		13.111,0	75	89	Empty	false	gi|111111|Alpha-synuclein
GAPdO_ESI (1)	A53T no NaCl	A53T no NaCl	v170620v08	A53T homo sapiens (NP_001139528.1)	gi|222222|Alpha-synuclein	GAPdO.fasta	14.489,3	100,0%	2	2	119	7,25%	90,0%	TTVAEKTKEQVTNVGGA	V	V	99,1%	0,472	2,84	0,000	1,000	0,000	0	0	1	0	2	1.732,9077	1.834,94		19.508,4	53	69	Empty	true
GAPdO_ESI (1)	A53T no NaCl	A53T no NaCl	v170620v08	A53T homo sapiens (NP_001139528.1)	gi|222222|Alpha-synuclein	GAPdO.fasta	14.489,3	100,0%	2	2	119	7,25%	90,0%	VAQKTVEGAGSIA	A	A	68,7%	0,632	2,30	0,000	1,000	0,000	0	1	0	0	2	1.230,6689	1.610,87		19.138,3	77	89	Empty	false	gi|111111|Alpha-synuclein
GAPdO_ESI (1)	A53T no NaCl	A53T no NaCl	v170620v08	A53T homo sapiens (NP_001139528.1)	gi|222222|Alpha-synuclein	GAPdO.fasta	14.489,3	100,0%	2	2	119	7,25%	90,0%	VAQKTVEGAGSIAA	A	A	69,6%	0,722	2,31	0,000	1,000	0,000	0	1	0	0	2	1.301,7060	1.687,52		6.089,98	77	90	Empty	false	gi|111111|Alpha-synuclein
GAPdO_ESI (1)	A53T no NaCl	A53T no NaCl	v170620v08	A53T homo sapiens (NP_001139528.1)	gi|222222|Alpha-synuclein	GAPdO.fasta	14.489,3	100,0%	2	2	119	7,25%	90,0%	VKKDQLGKNEEGAPQEGILEDMPVDPDNEAY	F	E	99,7%	0,589	3,65	0,000	1,000	0,000	0	0	0	1	2	3.428,6168	3.156,07		134892	95	125	Empty	false	gi|111111|Alpha-synuclein
GAPdO_ESI (1)	A53T no NaCl	A53T no NaCl	v170620v08	A53T homo sapiens (NP_001139528.1)	gi|222222|Alpha-synuclein	GAPdO.fasta	14.489,3	100,0%	2	2	119	7,25%	90,0%	VTGVTAVAQ	V	K	61,9%	0,352	2,32	0,000	1,000	0,000	0	1	0	0	2	845,4727	1.869,21		2.464,11	71	79	Empty	false	gi|111111|Alpha-synuclein
GAPdO_ESI (1)	WT 100mM NaCl	WT 100mM NaCl	v170620v11	WT homo sapiens (NP_001139527.1)	gi|111111|Alpha-synuclein	GAPdO.fasta	14.459,3	100,0%	0	0	154	6,87%	87,9%	AQKTVEGAGSIA	V	A	99,7%	0,598	3,57	0,000	1,000	0,000	0	1	0	0	2	1.131,6005	1.468,37		555731	78	89	Empty	false	gi|222222|Alpha-synuclein
GAPdO_ESI (1)	WT 100mM NaCl	WT 100mM NaCl	v170620v11	WT homo sapiens (NP_001139527.1)	gi|111111|Alpha-synuclein	GAPdO.fasta	14.459,3	100,0%	0	0	154	6,87%	87,9%	AVAQKTVEGAGSIA	T	A	99,7%	0,679	3,53	0,000	1,000	0,000	0	1	0	0	2	1.301,7060	1.740,14		123089	76	89	Empty	false	gi|222222|Alpha-synuclein
GAPdO_ESI (1)	WT 100mM NaCl	WT 100mM NaCl	v170620v11	WT homo sapiens (NP_001139527.1)	gi|111111|Alpha-synuclein	GAPdO.fasta	14.459,3	100,0%	0	0	154	6,87%	87,9%	AYEMPSEEGYQD	E	Y	91,2%	0,826	2,23	0,000	1,000	0,000	1	0	0	0	2	1.418,5417	2.762,79		2.445,03	124	135	Empty	false	gi|222222|Alpha-synuclein
GAPdO_ESI (1)	WT 100mM NaCl	WT 100mM NaCl	v170620v11	WT homo sapiens (NP_001139527.1)	gi|111111|Alpha-synuclein	GAPdO.fasta	14.459,3	100,0%	0	0	154	6,87%	87,9%	DMPVDPDNEAY	E	E	98,1%	0,497	2,98	0,000	1,000	0,000	1	5	0	0	2	1.265,4992	3.217,76		816874	115	125	Empty	false	gi|222222|Alpha-synuclein
GAPdO_ESI (1)	WT 100mM NaCl	WT 100mM NaCl	v170620v11	WT homo sapiens (NP_001139527.1)	gi|111111|Alpha-synuclein	GAPdO.fasta	14.459,3	100,0%	0	0	154	6,87%	87,9%	DMPVDPDNEAYEMPSEE	E	G	71,3%	0,739	2,32	0,000	1,000	0,000	0	1	0	0	2	1.967,7523	3.866,40		1.577,35	115	131	Empty	false	gi|222222|Alpha-synuclein
GAPdO_ESI (1)	WT 100mM NaCl	WT 100mM NaCl	v170620v11	WT homo sapiens (NP_001139527.1)	gi|111111|Alpha-synuclein	GAPdO.fasta	14.459,3	100,0%	0	0	154	6,87%	87,9%	DMPVDPDNEAYEMPSEEGYQD	E	Y	99,7%	0,679	4,67	0,000	1,000	0,000	0	2	1	0	2	2.430,9227	4.175,79		50.125,8	115	135	Empty	false	gi|222222|Alpha-synuclein
GAPdO_ESI (1)	WT 100mM NaCl	WT 100mM NaCl	v170620v11	WT homo sapiens (NP_001139527.1)	gi|111111|Alpha-synuclein	GAPdO.fasta	14.459,3	100,0%	0	0	154	6,87%	87,9%	DMPVDPDNEAYEMPSEEGYQDYEPEA	E	-	99,7%	0,733	5,62	0,000	1,000	0,000	0	1	6	0	2	3.020,1611	4.494,37		284517	115	140	Empty	false	gi|222222|Alpha-synuclein
GAPdO_ESI (1)	WT 100mM NaCl	WT 100mM NaCl	v170620v11	WT homo sapiens (NP_001139527.1)	gi|111111|Alpha-synuclein	GAPdO.fasta	14.459,3	100,0%	0	0	154	6,87%	87,9%	DVFMKGL	M	S	85,8%	0,290	2,11	0,000	1,000	0,000	2	0	0	0	2	809,4227	3.161,34		9.947,91	2	8	Empty	false	gi|222222|Alpha-synuclein
GAPdO_ESI (1)	WT 100mM NaCl	WT 100mM NaCl	v170620v11	WT homo sapiens (NP_001139527.1)	gi|111111|Alpha-synuclein	GAPdO.fasta	14.459,3	100,0%	0	0	154	6,87%	87,9%	EAYEMPSEEGYQD	N	Y	76,2%	0,339	2,27	0,000	1,000	0,000	0	1	0	0	2	1.547,5843	2.938,54		3.560,33	123	135	Empty	false	gi|222222|Alpha-synuclein
GAPdO_ESI (1)	WT 100mM NaCl	WT 100mM NaCl	v170620v11	WT homo sapiens (NP_001139527.1)	gi|111111|Alpha-synuclein	GAPdO.fasta	14.459,3	100,0%	0	0	154	6,87%	87,9%	EDMPVDPDNE	L	A	90,7%	0,405	2,52	0,000	1,000	0,000	0	1	0	0	2	1.160,4414	2.620,54		34.050,3	114	123	Empty	false	gi|222222|Alpha-synuclein
GAPdO_ESI (1)	WT 100mM NaCl	WT 100mM NaCl	v170620v11	WT homo sapiens (NP_001139527.1)	gi|111111|Alpha-synuclein	GAPdO.fasta	14.459,3	100,0%	0	0	154	6,87%	87,9%	EDMPVDPDNEAY	L	E	99,7%	0,968	3,51	0,000	1,000	0,000	4	7	0	0	2	1.394,5418	3.155,21		3980350	114	125	Empty	false	gi|222222|Alpha-synuclein
GAPdO_ESI (1)	WT 100mM NaCl	WT 100mM NaCl	v170620v11	WT homo sapiens (NP_001139527.1)	gi|111111|Alpha-synuclein	GAPdO.fasta	14.459,3	100,0%	0	0	154	6,87%	87,9%	EDMPVDPDNEAYEMPSEE	L	G	99,7%	0,707	5,12	0,000	1,000	0,000	0	2	1	0	2	2.096,7949	3.659,74		66.211,5	114	131	Empty	false	gi|222222|Alpha-synuclein
GAPdO_ESI (1)	WT 100mM NaCl	WT 100mM NaCl	v170620v11	WT homo sapiens (NP_001139527.1)	gi|111111|Alpha-synuclein	GAPdO.fasta	14.459,3	100,0%	0	0	154	6,87%	87,9%	EDMPVDPDNEAYEMPSEEGY	L	Q	80,2%	0,691	2,32	0,000	1,000	0,000	0	1	0	0	2	2.332,8747	3.574,51		1.626,47	114	133	Empty	false	gi|222222|Alpha-synuclein
GAPdO_ESI (1)	WT 100mM NaCl	WT 100mM NaCl	v170620v11	WT homo sapiens (NP_001139527.1)	gi|111111|Alpha-synuclein	GAPdO.fasta	14.459,3	100,0%	0	0	154	6,87%	87,9%	EDMPVDPDNEAYEMPSEEGYQD	L	Y	99,7%	0,634	4,10	0,000	1,000	0,000	0	4	5	0	2	2.559,9653	3.930,20		79.784,0	114	135	Empty	false	gi|222222|Alpha-synuclein
GAPdO_ESI (1)	WT 100mM NaCl	WT 100mM NaCl	v170620v11	WT homo sapiens (NP_001139527.1)	gi|111111|Alpha-synuclein	GAPdO.fasta	14.459,3	100,0%	0	0	154	6,87%	87,9%	EDMPVDPDNEAYEMPSEEGYQDYEPEA	L	-	99,7%	0,776	6,70	0,000	1,000	0,000	0	2	13	0	2	3.149,2037	4.314,66		801301	114	140	Empty	false	gi|222222|Alpha-synuclein
GAPdO_ESI (1)	WT 100mM NaCl	WT 100mM NaCl	v170620v11	WT homo sapiens (NP_001139527.1)	gi|111111|Alpha-synuclein	GAPdO.fasta	14.459,3	100,0%	0	0	154	6,87%	87,9%	EEGAPQEGIL	N	E	80,7%	0,786	2,42	0,000	1,000	0,000	0	2	0	0	2	1.042,5053	2.856,57		84.109,2	104	113	Empty	false	gi|222222|Alpha-synuclein
GAPdO_ESI (1)	WT 100mM NaCl	WT 100mM NaCl	v170620v11	WT homo sapiens (NP_001139527.1)	gi|111111|Alpha-synuclein	GAPdO.fasta	14.459,3	100,0%	0	0	154	6,87%	87,9%	EGILEDMPVDPDNEAY	Q	E	96,4%	0,914	2,84	0,000	1,000	0,000	0	2	0	0	2	1.822,7691	4.045,43		5.579,14	110	125	Empty	false	gi|222222|Alpha-synuclein
GAPdO_ESI (1)	WT 100mM NaCl	WT 100mM NaCl	v170620v11	WT homo sapiens (NP_001139527.1)	gi|111111|Alpha-synuclein	GAPdO.fasta	14.459,3	100,0%	0	0	154	6,87%	87,9%	EMPSEEGY	Y	Q	73,4%	0,329	2,23	0,000	1,000	0,000	0	1	0	0	2	941,3557	2.241,11		31.975,9	126	133	Empty	false	gi|222222|Alpha-synuclein
GAPdO_ESI (1)	WT 100mM NaCl	WT 100mM NaCl	v170620v11	WT homo sapiens (NP_001139527.1)	gi|111111|Alpha-synuclein	GAPdO.fasta	14.459,3	100,0%	0	0	154	6,87%	87,9%	EMPSEEGYQD	Y	Y	99,5%	0,953	3,17	0,000	1,000	0,000	0	6	0	0	2	1.184,4413	2.115,48		654672	126	135	Empty	false	gi|222222|Alpha-synuclein
GAPdO_ESI (1)	WT 100mM NaCl	WT 100mM NaCl	v170620v11	WT homo sapiens (NP_001139527.1)	gi|111111|Alpha-synuclein	GAPdO.fasta	14.459,3	100,0%	0	0	154	6,87%	87,9%	EMPSEEGYQDYEPE	Y	-	95,1%	0,459	2,77	0,000	1,000	0,000	0	1	0	0	2	1.702,6426	3.039,52		6.183,27	126	139	Empty	false	gi|222222|Alpha-synuclein
GAPdO_ESI (1)	WT 100mM NaCl	WT 100mM NaCl	v170620v11	WT homo sapiens (NP_001139527.1)	gi|111111|Alpha-synuclein	GAPdO.fasta	14.459,3	100,0%	0	0	154	6,87%	87,9%	EMPSEEGYQDYEPEA	Y	-	99,7%	0,663	4,45	0,000	1,000	0,000	0	13	4	0	2	1.773,6797	3.071,21		1389560	126	140	Empty	false	gi|222222|Alpha-synuclein
GAPdO_ESI (1)	WT 100mM NaCl	WT 100mM NaCl	v170620v11	WT homo sapiens (NP_001139527.1)	gi|111111|Alpha-synuclein	GAPdO.fasta	14.459,3	100,0%	0	0	154	6,87%	87,9%	GFVKKDQLGKN	T	E	99,7%	0,556	3,38	0,000	1,000	0,000	0	0	3	0	2	1.233,6952	983,734		491011	93	103	Empty	false	gi|222222|Alpha-synuclein
GAPdO_ESI (1)	WT 100mM NaCl	WT 100mM NaCl	v170620v11	WT homo sapiens (NP_001139527.1)	gi|111111|Alpha-synuclein	GAPdO.fasta	14.459,3	100,0%	0	0	154	6,87%	87,9%	GFVKKDQLGKNEEGAPQEGILEDMPVDPDNEAY	T	E	99,7%	0,642	4,19	0,000	1,000	0,000	0	0	0	1	2	3.632,7067	3.264,42		1142020	93	125	Empty	false	gi|222222|Alpha-synuclein
GAPdO_ESI (1)	WT 100mM NaCl	WT 100mM NaCl	v170620v11	WT homo sapiens (NP_001139527.1)	gi|111111|Alpha-synuclein	GAPdO.fasta	14.459,3	100,0%	0	0	154	6,87%	87,9%	GKTKEGVLY	A	V	95,8%	0,446	2,71	0,000	1,000	0,000	0	2	0	0	2	994,5569	1.061,88		79.202,9	31	39	Empty	false	gi|222222|Alpha-synuclein
GAPdO_ESI (1)	WT 100mM NaCl	WT 100mM NaCl	v170620v11	WT homo sapiens (NP_001139527.1)	gi|111111|Alpha-synuclein	GAPdO.fasta	14.459,3	100,0%	0	0	154	6,87%	87,9%	GKTKEGVLYVG	A	S	97,5%	0,469	2,82	0,000	1,000	0,000	0	1	0	0	2	1.150,6468	1.646,90		41.645,5	31	41	Empty	false	gi|222222|Alpha-synuclein
GAPdO_ESI (1)	WT 100mM NaCl	WT 100mM NaCl	v170620v11	WT homo sapiens (NP_001139527.1)	gi|111111|Alpha-synuclein	GAPdO.fasta	14.459,3	100,0%	0	0	154	6,87%	87,9%	GKTKEGVLYVGS	A	K	98,2%	0,881	2,89	0,000	1,000	0,000	0	2	0	0	2	1.237,6788	1.666,74		103356	31	42	Empty	false	gi|222222|Alpha-synuclein
GAPdO_ESI (1)	WT 100mM NaCl	WT 100mM NaCl	v170620v11	WT homo sapiens (NP_001139527.1)	gi|111111|Alpha-synuclein	GAPdO.fasta	14.459,3	100,0%	0	0	154	6,87%	87,9%	GKTKEGVLYVGSK	A	T	99,7%	0,607	3,82	0,000	1,000	0,000	0	0	3	0	2	1.365,7738	1.358,39		46.588,8	31	43	Empty	false	gi|222222|Alpha-synuclein
GAPdO_ESI (1)	WT 100mM NaCl	WT 100mM NaCl	v170620v11	WT homo sapiens (NP_001139527.1)	gi|111111|Alpha-synuclein	GAPdO.fasta	14.459,3	100,0%	0	0	154	6,87%	87,9%	GKTKEGVLYVGSKTKEGVVH	A	G	99,7%	0,652	4,31	0,000	1,000	0,000	0	0	0	1	2	2.116,1763	2.056,78		54.723,7	31	50	Empty	false	gi|222222|Alpha-synuclein
GAPdO_ESI (1)	WT 100mM NaCl	WT 100mM NaCl	v170620v11	WT homo sapiens (NP_001139527.1)	gi|111111|Alpha-synuclein	GAPdO.fasta	14.459,3	100,0%	0	0	154	6,87%	87,9%	GLSKAKEGVVA	K	A	75,2%	0,335	2,26	0,000	1,000	0,000	0	1	0	0	2	1.058,6205	959,895		13.475,8	7	17	Empty	false	gi|222222|Alpha-synuclein
GAPdO_ESI (1)	WT 100mM NaCl	WT 100mM NaCl	v170620v11	WT homo sapiens (NP_001139527.1)	gi|111111|Alpha-synuclein	GAPdO.fasta	14.459,3	100,0%	0	0	154	6,87%	87,9%	GLSKAKEGVVAA	K	A	99,7%	0,547	3,31	0,000	1,000	0,000	0	1	0	0	2	1.129,6576	1.182,59		28.820,6	7	18	Empty	false	gi|222222|Alpha-synuclein
GAPdO_ESI (1)	WT 100mM NaCl	WT 100mM NaCl	v170620v11	WT homo sapiens (NP_001139527.1)	gi|111111|Alpha-synuclein	GAPdO.fasta	14.459,3	100,0%	0	0	154	6,87%	87,9%	GVTAVAQKTVEGA	T	G	94,1%	0,608	2,73	0,000	1,000	0,000	0	1	0	0	2	1.230,6689	1.922,09		9.818,34	73	85	Empty	false	gi|222222|Alpha-synuclein
GAPdO_ESI (1)	WT 100mM NaCl	WT 100mM NaCl	v170620v11	WT homo sapiens (NP_001139527.1)	gi|111111|Alpha-synuclein	GAPdO.fasta	14.459,3	100,0%	0	0	154	6,87%	87,9%	GVTAVAQKTVEGAGSIA	T	A	99,7%	0,782	4,25	0,000	1,000	0,000	0	1	0	0	2	1.558,8436	2.541,88		79.089,1	73	89	Empty	false	gi|222222|Alpha-synuclein
GAPdO_ESI (1)	WT 100mM NaCl	WT 100mM NaCl	v170620v11	WT homo sapiens (NP_001139527.1)	gi|111111|Alpha-synuclein	GAPdO.fasta	14.459,3	100,0%	0	0	154	6,87%	87,9%	GYQDYEPEA	E	-	83,6%	0,278	2,08	0,000	1,000	0,000	1	0	0	0	2	1.071,4266	3.075,31		6.021,68	132	140	Empty	false	gi|222222|Alpha-synuclein
GAPdO_ESI (1)	WT 100mM NaCl	WT 100mM NaCl	v170620v11	WT homo sapiens (NP_001139527.1)	gi|111111|Alpha-synuclein	GAPdO.fasta	14.459,3	100,0%	0	0	154	6,87%	87,9%	KNEEGAPQEGILEDMPVDPDNEAY	G	E	99,7%	0,565	3,45	0,000	1,000	0,000	0	0	1	0	2	2.660,1672	3.648,86		9.479,38	102	125	Empty	false	gi|222222|Alpha-synuclein
GAPdO_ESI (1)	WT 100mM NaCl	WT 100mM NaCl	v170620v11	WT homo sapiens (NP_001139527.1)	gi|111111|Alpha-synuclein	GAPdO.fasta	14.459,3	100,0%	0	0	154	6,87%	87,9%	KTVEGAGSIA	Q	A	96,4%	0,686	2,74	0,000	1,000	0,000	0	2	0	0	2	932,5048	1.279,58		375381	80	89	Empty	false	gi|222222|Alpha-synuclein
GAPdO_ESI (1)	WT 100mM NaCl	WT 100mM NaCl	v170620v11	WT homo sapiens (NP_001139527.1)	gi|111111|Alpha-synuclein	GAPdO.fasta	14.459,3	100,0%	0	0	154	6,87%	87,9%	KTVEGAGSIAA	Q	A	94,2%	0,430	2,63	0,000	1,000	0,000	0	1	0	0	2	1.003,5419	1.462,89		63.327,5	80	90	Empty	false	gi|222222|Alpha-synuclein
GAPdO_ESI (1)	WT 100mM NaCl	WT 100mM NaCl	v170620v11	WT homo sapiens (NP_001139527.1)	gi|111111|Alpha-synuclein	GAPdO.fasta	14.459,3	100,0%	0	0	154	6,87%	87,9%	LGKNEEGAPQEGIL	Q	E	81,6%	0,388	2,45	0,000	1,000	0,000	0	1	0	0	2	1.454,7488	2.315,14		7.008,40	100	113	Empty	false	gi|222222|Alpha-synuclein
GAPdO_ESI (1)	WT 100mM NaCl	WT 100mM NaCl	v170620v11	WT homo sapiens (NP_001139527.1)	gi|111111|Alpha-synuclein	GAPdO.fasta	14.459,3	100,0%	0	0	154	6,87%	87,9%	MDVFMKGL	-	S	99,0%	0,536	3,05	0,000	1,000	0,000	0	4	0	0	2	956,4582	2.993,65		532328	1	8	Empty	false	gi|222222|Alpha-synuclein
GAPdO_ESI (1)	WT 100mM NaCl	WT 100mM NaCl	v170620v11	WT homo sapiens (NP_001139527.1)	gi|111111|Alpha-synuclein	GAPdO.fasta	14.459,3	100,0%	0	0	154	6,87%	87,9%	MDVFMKGLSKAKEGVVA	-	A	99,7%	0,936	2,94	0,000	1,000	0,000	0	0	2	0	2	1.809,9603	2.483,54		84.640,0	1	17	Empty	false	gi|222222|Alpha-synuclein
GAPdO_ESI (1)	WT 100mM NaCl	WT 100mM NaCl	v170620v11	WT homo sapiens (NP_001139527.1)	gi|111111|Alpha-synuclein	GAPdO.fasta	14.459,3	100,0%	0	0	154	6,87%	87,9%	MDVFMKGLSKAKEGVVAA	-	A	99,7%	0,218	3,67	0,000	1,000	0,000	0	0	4	0	2	1.896,9924	2.672,30		239609	1	18	Empty	false	gi|222222|Alpha-synuclein
GAPdO_ESI (1)	WT 100mM NaCl	WT 100mM NaCl	v170620v11	WT homo sapiens (NP_001139527.1)	gi|111111|Alpha-synuclein	GAPdO.fasta	14.459,3	100,0%	0	0	154	6,87%	87,9%	MDVFMKGLSKAKEGVVAAA	-	E	98,2%	0,796	2,60	0,000	1,000	0,000	0	0	1	0	2	1.952,0345	2.953,23		41.323,7	1	19	Empty	false	gi|222222|Alpha-synuclein
GAPdO_ESI (1)	WT 100mM NaCl	WT 100mM NaCl	v170620v11	WT homo sapiens (NP_001139527.1)	gi|111111|Alpha-synuclein	GAPdO.fasta	14.459,3	100,0%	0	0	154	6,87%	87,9%	MKGLSKAKEGVVA	F	A	99,7%	0,501	3,01	0,000	1,000	0,000	0	0	3	0	2	1.317,7560	1.485,04		497492	5	17	Empty	false	gi|222222|Alpha-synuclein
GAPdO_ESI (1)	WT 100mM NaCl	WT 100mM NaCl	v170620v11	WT homo sapiens (NP_001139527.1)	gi|111111|Alpha-synuclein	GAPdO.fasta	14.459,3	100,0%	0	0	154	6,87%	87,9%	NEAYEMPSEEGYQDYEPEA	D	-	97,4%	0,852	2,68	0,000	1,000	0,000	0	1	1	0	2	2.250,8656	3.360,86		5.460,37	122	140	Empty	false	gi|222222|Alpha-synuclein
GAPdO_ESI (1)	WT 100mM NaCl	WT 100mM NaCl	v170620v11	WT homo sapiens (NP_001139527.1)	gi|111111|Alpha-synuclein	GAPdO.fasta	14.459,3	100,0%	0	0	154	6,87%	87,9%	PDNEAYEMPSEEGYQD	D	Y	97,1%	0,478	2,87	0,000	1,000	0,000	0	2	0	0	2	1.873,7070	3.513,27		9.946,08	120	135	Empty	false	gi|222222|Alpha-synuclein
GAPdO_ESI (1)	WT 100mM NaCl	WT 100mM NaCl	v170620v11	WT homo sapiens (NP_001139527.1)	gi|111111|Alpha-synuclein	GAPdO.fasta	14.459,3	100,0%	0	0	154	6,87%	87,9%	PDNEAYEMPSEEGYQDYEPEA	D	-	99,5%	0,484	2,91	0,000	1,000	0,000	0	1	1	0	2	2.462,9454	3.509,58		8.486,42	120	140	Empty	false	gi|222222|Alpha-synuclein
GAPdO_ESI (1)	WT 100mM NaCl	WT 100mM NaCl	v170620v11	WT homo sapiens (NP_001139527.1)	gi|111111|Alpha-synuclein	GAPdO.fasta	14.459,3	100,0%	0	0	154	6,87%	87,9%	PSEEGYQD	M	Y	91,8%	0,334	2,25	0,000	1,000	0,000	2	0	0	0	2	924,3582	3.950,54		23.483,9	128	135	Empty	false	gi|222222|Alpha-synuclein
GAPdO_ESI (1)	WT 100mM NaCl	WT 100mM NaCl	v170620v11	WT homo sapiens (NP_001139527.1)	gi|111111|Alpha-synuclein	GAPdO.fasta	14.459,3	100,0%	0	0	154	6,87%	87,9%	PSEEGYQDYEPEA	M	-	97,3%	0,431	2,64	0,000	1,000	0,000	3	1	0	0	2	1.513,5966	3.678,42		41.264,0	128	140	Empty	false	gi|222222|Alpha-synuclein
GAPdO_ESI (1)	WT 100mM NaCl	WT 100mM NaCl	v170620v11	WT homo sapiens (NP_001139527.1)	gi|111111|Alpha-synuclein	GAPdO.fasta	14.459,3	100,0%	0	0	154	6,87%	87,9%	QDYEPEA	Y	-	90,0%	0,374	2,40	0,000	1,000	0,000	3	0	0	0	2	851,3418	1.852,13		258635	134	140	Empty	false	gi|222222|Alpha-synuclein
GAPdO_ESI (1)	WT 100mM NaCl	WT 100mM NaCl	v170620v11	WT homo sapiens (NP_001139527.1)	gi|111111|Alpha-synuclein	GAPdO.fasta	14.459,3	100,0%	0	0	154	6,87%	87,9%	QLGKNEEGAPQEGIL	D	E	99,7%	0,559	3,40	0,000	1,000	0,000	0	1	0	0	2	1.582,8074	2.384,29		87.121,1	99	113	Empty	false	gi|222222|Alpha-synuclein
GAPdO_ESI (1)	WT 100mM NaCl	WT 100mM NaCl	v170620v11	WT homo sapiens (NP_001139527.1)	gi|111111|Alpha-synuclein	GAPdO.fasta	14.459,3	100,0%	0	0	154	6,87%	87,9%	SKTKEGVVHGV	G	A	99,3%	0,830	2,74	0,000	1,000	0,000	0	0	1	0	2	1.140,6372	704,534		20.736,3	42	52	Empty	false	gi|222222|Alpha-synuclein
GAPdO_ESI (1)	WT 100mM NaCl	WT 100mM NaCl	v170620v11	WT homo sapiens (NP_001139527.1)	gi|111111|Alpha-synuclein	GAPdO.fasta	14.459,3	100,0%	0	0	154	6,87%	87,9%	TKEGVLYVGS	K	K	99,3%	0,530	3,19	0,000	1,000	0,000	0	2	0	0	2	1.052,5623	2.114,39		47.408,4	33	42	Empty	false	gi|222222|Alpha-synuclein
GAPdO_ESI (1)	WT 100mM NaCl	WT 100mM NaCl	v170620v11	WT homo sapiens (NP_001139527.1)	gi|111111|Alpha-synuclein	GAPdO.fasta	14.459,3	100,0%	0	0	154	6,87%	87,9%	TVAEKTKEQVTNVGGA	A	V	96,3%	0,965	2,63	0,000	1,000	0,000	0	0	1	0	2	1.631,8600	1.627,57		23.997,3	54	69	Empty	false	gi|222222|Alpha-synuclein
GAPdO_ESI (1)	WT 100mM NaCl	WT 100mM NaCl	v170620v11	WT homo sapiens (NP_001139527.1)	gi|111111|Alpha-synuclein	GAPdO.fasta	14.459,3	100,0%	0	0	154	6,87%	87,9%	VAQKTVEGAGSIA	A	A	80,7%	0,563	2,33	0,000	1,000	0,000	0	1	0	0	2	1.230,6689	1.631,58		17.328,6	77	89	Empty	false	gi|222222|Alpha-synuclein
GAPdO_ESI (1)	WT 100mM NaCl	WT 100mM NaCl	v170620v11	WT homo sapiens (NP_001139527.1)	gi|111111|Alpha-synuclein	GAPdO.fasta	14.459,3	100,0%	0	0	154	6,87%	87,9%	VAQKTVEGAGSIAA	A	A	87,8%	0,667	2,45	0,000	1,000	0,000	0	1	0	0	2	1.301,7060	1.679,61		12.614,6	77	90	Empty	false	gi|222222|Alpha-synuclein
GAPdO_ESI (1)	WT 100mM NaCl	WT 100mM NaCl	v170620v11	WT homo sapiens (NP_001139527.1)	gi|111111|Alpha-synuclein	GAPdO.fasta	14.459,3	100,0%	0	0	154	6,87%	87,9%	VKKDQLGKNEEGAPQEGIL	F	E	99,7%	0,996	2,99	0,000	1,000	0,000	0	0	1	0	2	2.053,0928	1.969,29		70.358,6	95	113	Empty	false	gi|222222|Alpha-synuclein
GAPdO_ESI (1)	WT 100mM NaCl	WT 100mM NaCl	v170620v11	WT homo sapiens (NP_001139527.1)	gi|111111|Alpha-synuclein	GAPdO.fasta	14.459,3	100,0%	0	0	154	6,87%	87,9%	VKKDQLGKNEEGAPQEGILEDMPVDPDNEAY	F	E	99,7%	0,621	3,95	0,000	1,000	0,000	0	0	0	1	2	3.428,6168	3.135,03		2489730	95	125	Empty	false	gi|222222|Alpha-synuclein
GAPdO_ESI (1)	WT 100mM NaCl	WT 100mM NaCl	v170620v11	WT homo sapiens (NP_001139527.1)	gi|111111|Alpha-synuclein	GAPdO.fasta	14.459,3	100,0%	0	0	154	6,87%	87,9%	YEMPSEEGYQDYEPEA	A	-	78,1%	0,346	2,29	0,000	1,000	0,000	0	1	0	0	2	1.936,7430	4.259,74		1.602,69	125	140	Empty	false	gi|222222|Alpha-synuclein
GAPdO_ESI (1)	WT 100mM NaCl	WT 100mM NaCl	v170620v11	A53T homo sapiens (NP_001139528.1)	gi|222222|Alpha-synuclein	GAPdO.fasta	14.489,3	100,0%	0	0	154	6,87%	87,9%	AQKTVEGAGSIA	V	A	99,7%	0,598	3,57	0,000	1,000	0,000	0	1	0	0	2	1.131,6005	1.468,37		555731	78	89	Empty	false	gi|111111|Alpha-synuclein
GAPdO_ESI (1)	WT 100mM NaCl	WT 100mM NaCl	v170620v11	A53T homo sapiens (NP_001139528.1)	gi|222222|Alpha-synuclein	GAPdO.fasta	14.489,3	100,0%	0	0	154	6,87%	87,9%	AVAQKTVEGAGSIA	T	A	99,7%	0,679	3,53	0,000	1,000	0,000	0	1	0	0	2	1.301,7060	1.740,14		123089	76	89	Empty	false	gi|111111|Alpha-synuclein
GAPdO_ESI (1)	WT 100mM NaCl	WT 100mM NaCl	v170620v11	A53T homo sapiens (NP_001139528.1)	gi|222222|Alpha-synuclein	GAPdO.fasta	14.489,3	100,0%	0	0	154	6,87%	87,9%	AYEMPSEEGYQD	E	Y	91,2%	0,826	2,23	0,000	1,000	0,000	1	0	0	0	2	1.418,5417	2.762,79		2.445,03	124	135	Empty	false	gi|111111|Alpha-synuclein
GAPdO_ESI (1)	WT 100mM NaCl	WT 100mM NaCl	v170620v11	A53T homo sapiens (NP_001139528.1)	gi|222222|Alpha-synuclein	GAPdO.fasta	14.489,3	100,0%	0	0	154	6,87%	87,9%	DMPVDPDNEAY	E	E	98,1%	0,497	2,98	0,000	1,000	0,000	1	5	0	0	2	1.265,4992	3.217,76		816874	115	125	Empty	false	gi|111111|Alpha-synuclein
GAPdO_ESI (1)	WT 100mM NaCl	WT 100mM NaCl	v170620v11	A53T homo sapiens (NP_001139528.1)	gi|222222|Alpha-synuclein	GAPdO.fasta	14.489,3	100,0%	0	0	154	6,87%	87,9%	DMPVDPDNEAYEMPSEE	E	G	71,3%	0,739	2,32	0,000	1,000	0,000	0	1	0	0	2	1.967,7523	3.866,40		1.577,35	115	131	Empty	false	gi|111111|Alpha-synuclein
GAPdO_ESI (1)	WT 100mM NaCl	WT 100mM NaCl	v170620v11	A53T homo sapiens (NP_001139528.1)	gi|222222|Alpha-synuclein	GAPdO.fasta	14.489,3	100,0%	0	0	154	6,87%	87,9%	DMPVDPDNEAYEMPSEEGYQD	E	Y	99,7%	0,679	4,67	0,000	1,000	0,000	0	2	1	0	2	2.430,9227	4.175,79		50.125,8	115	135	Empty	false	gi|111111|Alpha-synuclein
GAPdO_ESI (1)	WT 100mM NaCl	WT 100mM NaCl	v170620v11	A53T homo sapiens (NP_001139528.1)	gi|222222|Alpha-synuclein	GAPdO.fasta	14.489,3	100,0%	0	0	154	6,87%	87,9%	DMPVDPDNEAYEMPSEEGYQDYEPEA	E	-	99,7%	0,733	5,62	0,000	1,000	0,000	0	1	6	0	2	3.020,1611	4.494,37		284517	115	140	Empty	false	gi|111111|Alpha-synuclein
GAPdO_ESI (1)	WT 100mM NaCl	WT 100mM NaCl	v170620v11	A53T homo sapiens (NP_001139528.1)	gi|222222|Alpha-synuclein	GAPdO.fasta	14.489,3	100,0%	0	0	154	6,87%	87,9%	DVFMKGL	M	S	85,8%	0,290	2,11	0,000	1,000	0,000	2	0	0	0	2	809,4227	3.161,34		9.947,91	2	8	Empty	false	gi|111111|Alpha-synuclein
GAPdO_ESI (1)	WT 100mM NaCl	WT 100mM NaCl	v170620v11	A53T homo sapiens (NP_001139528.1)	gi|222222|Alpha-synuclein	GAPdO.fasta	14.489,3	100,0%	0	0	154	6,87%	87,9%	EAYEMPSEEGYQD	N	Y	76,2%	0,339	2,27	0,000	1,000	0,000	0	1	0	0	2	1.547,5843	2.938,54		3.560,33	123	135	Empty	false	gi|111111|Alpha-synuclein
GAPdO_ESI (1)	WT 100mM NaCl	WT 100mM NaCl	v170620v11	A53T homo sapiens (NP_001139528.1)	gi|222222|Alpha-synuclein	GAPdO.fasta	14.489,3	100,0%	0	0	154	6,87%	87,9%	EDMPVDPDNE	L	A	90,7%	0,405	2,52	0,000	1,000	0,000	0	1	0	0	2	1.160,4414	2.620,54		34.050,3	114	123	Empty	false	gi|111111|Alpha-synuclein
GAPdO_ESI (1)	WT 100mM NaCl	WT 100mM NaCl	v170620v11	A53T homo sapiens (NP_001139528.1)	gi|222222|Alpha-synuclein	GAPdO.fasta	14.489,3	100,0%	0	0	154	6,87%	87,9%	EDMPVDPDNEAY	L	E	99,7%	0,968	3,51	0,000	1,000	0,000	4	7	0	0	2	1.394,5418	3.155,21		3980350	114	125	Empty	false	gi|111111|Alpha-synuclein
GAPdO_ESI (1)	WT 100mM NaCl	WT 100mM NaCl	v170620v11	A53T homo sapiens (NP_001139528.1)	gi|222222|Alpha-synuclein	GAPdO.fasta	14.489,3	100,0%	0	0	154	6,87%	87,9%	EDMPVDPDNEAYEMPSEE	L	G	99,7%	0,707	5,12	0,000	1,000	0,000	0	2	1	0	2	2.096,7949	3.659,74		66.211,5	114	131	Empty	false	gi|111111|Alpha-synuclein
GAPdO_ESI (1)	WT 100mM NaCl	WT 100mM NaCl	v170620v11	A53T homo sapiens (NP_001139528.1)	gi|222222|Alpha-synuclein	GAPdO.fasta	14.489,3	100,0%	0	0	154	6,87%	87,9%	EDMPVDPDNEAYEMPSEEGY	L	Q	80,2%	0,691	2,32	0,000	1,000	0,000	0	1	0	0	2	2.332,8747	3.574,51		1.626,47	114	133	Empty	false	gi|111111|Alpha-synuclein
GAPdO_ESI (1)	WT 100mM NaCl	WT 100mM NaCl	v170620v11	A53T homo sapiens (NP_001139528.1)	gi|222222|Alpha-synuclein	GAPdO.fasta	14.489,3	100,0%	0	0	154	6,87%	87,9%	EDMPVDPDNEAYEMPSEEGYQD	L	Y	99,7%	0,634	4,10	0,000	1,000	0,000	0	4	5	0	2	2.559,9653	3.930,20		79.784,0	114	135	Empty	false	gi|111111|Alpha-synuclein
GAPdO_ESI (1)	WT 100mM NaCl	WT 100mM NaCl	v170620v11	A53T homo sapiens (NP_001139528.1)	gi|222222|Alpha-synuclein	GAPdO.fasta	14.489,3	100,0%	0	0	154	6,87%	87,9%	EDMPVDPDNEAYEMPSEEGYQDYEPEA	L	-	99,7%	0,776	6,70	0,000	1,000	0,000	0	2	13	0	2	3.149,2037	4.314,66		801301	114	140	Empty	false	gi|111111|Alpha-synuclein
GAPdO_ESI (1)	WT 100mM NaCl	WT 100mM NaCl	v170620v11	A53T homo sapiens (NP_001139528.1)	gi|222222|Alpha-synuclein	GAPdO.fasta	14.489,3	100,0%	0	0	154	6,87%	87,9%	EEGAPQEGIL	N	E	80,7%	0,786	2,42	0,000	1,000	0,000	0	2	0	0	2	1.042,5053	2.856,57		84.109,2	104	113	Empty	false	gi|111111|Alpha-synuclein
GAPdO_ESI (1)	WT 100mM NaCl	WT 100mM NaCl	v170620v11	A53T homo sapiens (NP_001139528.1)	gi|222222|Alpha-synuclein	GAPdO.fasta	14.489,3	100,0%	0	0	154	6,87%	87,9%	EGILEDMPVDPDNEAY	Q	E	96,4%	0,914	2,84	0,000	1,000	0,000	0	2	0	0	2	1.822,7691	4.045,43		5.579,14	110	125	Empty	false	gi|111111|Alpha-synuclein
GAPdO_ESI (1)	WT 100mM NaCl	WT 100mM NaCl	v170620v11	A53T homo sapiens (NP_001139528.1)	gi|222222|Alpha-synuclein	GAPdO.fasta	14.489,3	100,0%	0	0	154	6,87%	87,9%	EMPSEEGY	Y	Q	73,4%	0,329	2,23	0,000	1,000	0,000	0	1	0	0	2	941,3557	2.241,11		31.975,9	126	133	Empty	false	gi|111111|Alpha-synuclein
GAPdO_ESI (1)	WT 100mM NaCl	WT 100mM NaCl	v170620v11	A53T homo sapiens (NP_001139528.1)	gi|222222|Alpha-synuclein	GAPdO.fasta	14.489,3	100,0%	0	0	154	6,87%	87,9%	EMPSEEGYQD	Y	Y	99,5%	0,953	3,17	0,000	1,000	0,000	0	6	0	0	2	1.184,4413	2.115,48		654672	126	135	Empty	false	gi|111111|Alpha-synuclein
GAPdO_ESI (1)	WT 100mM NaCl	WT 100mM NaCl	v170620v11	A53T homo sapiens (NP_001139528.1)	gi|222222|Alpha-synuclein	GAPdO.fasta	14.489,3	100,0%	0	0	154	6,87%	87,9%	EMPSEEGYQDYEPE	Y	-	95,1%	0,459	2,77	0,000	1,000	0,000	0	1	0	0	2	1.702,6426	3.039,52		6.183,27	126	139	Empty	false	gi|111111|Alpha-synuclein
GAPdO_ESI (1)	WT 100mM NaCl	WT 100mM NaCl	v170620v11	A53T homo sapiens (NP_001139528.1)	gi|222222|Alpha-synuclein	GAPdO.fasta	14.489,3	100,0%	0	0	154	6,87%	87,9%	EMPSEEGYQDYEPEA	Y	-	99,7%	0,663	4,45	0,000	1,000	0,000	0	13	4	0	2	1.773,6797	3.071,21		1389560	126	140	Empty	false	gi|111111|Alpha-synuclein
GAPdO_ESI (1)	WT 100mM NaCl	WT 100mM NaCl	v170620v11	A53T homo sapiens (NP_001139528.1)	gi|222222|Alpha-synuclein	GAPdO.fasta	14.489,3	100,0%	0	0	154	6,87%	87,9%	GFVKKDQLGKN	T	E	99,7%	0,556	3,38	0,000	1,000	0,000	0	0	3	0	2	1.233,6952	983,734		491011	93	103	Empty	false	gi|111111|Alpha-synuclein
GAPdO_ESI (1)	WT 100mM NaCl	WT 100mM NaCl	v170620v11	A53T homo sapiens (NP_001139528.1)	gi|222222|Alpha-synuclein	GAPdO.fasta	14.489,3	100,0%	0	0	154	6,87%	87,9%	GFVKKDQLGKNEEGAPQEGILEDMPVDPDNEAY	T	E	99,7%	0,642	4,19	0,000	1,000	0,000	0	0	0	1	2	3.632,7067	3.264,42		1142020	93	125	Empty	false	gi|111111|Alpha-synuclein
GAPdO_ESI (1)	WT 100mM NaCl	WT 100mM NaCl	v170620v11	A53T homo sapiens (NP_001139528.1)	gi|222222|Alpha-synuclein	GAPdO.fasta	14.489,3	100,0%	0	0	154	6,87%	87,9%	GKTKEGVLY	A	V	95,8%	0,446	2,71	0,000	1,000	0,000	0	2	0	0	2	994,5569	1.061,88		79.202,9	31	39	Empty	false	gi|111111|Alpha-synuclein
GAPdO_ESI (1)	WT 100mM NaCl	WT 100mM NaCl	v170620v11	A53T homo sapiens (NP_001139528.1)	gi|222222|Alpha-synuclein	GAPdO.fasta	14.489,3	100,0%	0	0	154	6,87%	87,9%	GKTKEGVLYVG	A	S	97,5%	0,469	2,82	0,000	1,000	0,000	0	1	0	0	2	1.150,6468	1.646,90		41.645,5	31	41	Empty	false	gi|111111|Alpha-synuclein
GAPdO_ESI (1)	WT 100mM NaCl	WT 100mM NaCl	v170620v11	A53T homo sapiens (NP_001139528.1)	gi|222222|Alpha-synuclein	GAPdO.fasta	14.489,3	100,0%	0	0	154	6,87%	87,9%	GKTKEGVLYVGS	A	K	98,2%	0,881	2,89	0,000	1,000	0,000	0	2	0	0	2	1.237,6788	1.666,74		103356	31	42	Empty	false	gi|111111|Alpha-synuclein
GAPdO_ESI (1)	WT 100mM NaCl	WT 100mM NaCl	v170620v11	A53T homo sapiens (NP_001139528.1)	gi|222222|Alpha-synuclein	GAPdO.fasta	14.489,3	100,0%	0	0	154	6,87%	87,9%	GKTKEGVLYVGSK	A	T	99,7%	0,607	3,82	0,000	1,000	0,000	0	0	3	0	2	1.365,7738	1.358,39		46.588,8	31	43	Empty	false	gi|111111|Alpha-synuclein
GAPdO_ESI (1)	WT 100mM NaCl	WT 100mM NaCl	v170620v11	A53T homo sapiens (NP_001139528.1)	gi|222222|Alpha-synuclein	GAPdO.fasta	14.489,3	100,0%	0	0	154	6,87%	87,9%	GKTKEGVLYVGSKTKEGVVH	A	G	99,7%	0,652	4,31	0,000	1,000	0,000	0	0	0	1	2	2.116,1763	2.056,78		54.723,7	31	50	Empty	false	gi|111111|Alpha-synuclein
GAPdO_ESI (1)	WT 100mM NaCl	WT 100mM NaCl	v170620v11	A53T homo sapiens (NP_001139528.1)	gi|222222|Alpha-synuclein	GAPdO.fasta	14.489,3	100,0%	0	0	154	6,87%	87,9%	GLSKAKEGVVA	K	A	75,2%	0,335	2,26	0,000	1,000	0,000	0	1	0	0	2	1.058,6205	959,895		13.475,8	7	17	Empty	false	gi|111111|Alpha-synuclein
GAPdO_ESI (1)	WT 100mM NaCl	WT 100mM NaCl	v170620v11	A53T homo sapiens (NP_001139528.1)	gi|222222|Alpha-synuclein	GAPdO.fasta	14.489,3	100,0%	0	0	154	6,87%	87,9%	GLSKAKEGVVAA	K	A	99,7%	0,547	3,31	0,000	1,000	0,000	0	1	0	0	2	1.129,6576	1.182,59		28.820,6	7	18	Empty	false	gi|111111|Alpha-synuclein
GAPdO_ESI (1)	WT 100mM NaCl	WT 100mM NaCl	v170620v11	A53T homo sapiens (NP_001139528.1)	gi|222222|Alpha-synuclein	GAPdO.fasta	14.489,3	100,0%	0	0	154	6,87%	87,9%	GVTAVAQKTVEGA	T	G	94,1%	0,608	2,73	0,000	1,000	0,000	0	1	0	0	2	1.230,6689	1.922,09		9.818,34	73	85	Empty	false	gi|111111|Alpha-synuclein
GAPdO_ESI (1)	WT 100mM NaCl	WT 100mM NaCl	v170620v11	A53T homo sapiens (NP_001139528.1)	gi|222222|Alpha-synuclein	GAPdO.fasta	14.489,3	100,0%	0	0	154	6,87%	87,9%	GVTAVAQKTVEGAGSIA	T	A	99,7%	0,782	4,25	0,000	1,000	0,000	0	1	0	0	2	1.558,8436	2.541,88		79.089,1	73	89	Empty	false	gi|111111|Alpha-synuclein
GAPdO_ESI (1)	WT 100mM NaCl	WT 100mM NaCl	v170620v11	A53T homo sapiens (NP_001139528.1)	gi|222222|Alpha-synuclein	GAPdO.fasta	14.489,3	100,0%	0	0	154	6,87%	87,9%	GYQDYEPEA	E	-	83,6%	0,278	2,08	0,000	1,000	0,000	1	0	0	0	2	1.071,4266	3.075,31		6.021,68	132	140	Empty	false	gi|111111|Alpha-synuclein
GAPdO_ESI (1)	WT 100mM NaCl	WT 100mM NaCl	v170620v11	A53T homo sapiens (NP_001139528.1)	gi|222222|Alpha-synuclein	GAPdO.fasta	14.489,3	100,0%	0	0	154	6,87%	87,9%	KNEEGAPQEGILEDMPVDPDNEAY	G	E	99,7%	0,565	3,45	0,000	1,000	0,000	0	0	1	0	2	2.660,1672	3.648,86		9.479,38	102	125	Empty	false	gi|111111|Alpha-synuclein
GAPdO_ESI (1)	WT 100mM NaCl	WT 100mM NaCl	v170620v11	A53T homo sapiens (NP_001139528.1)	gi|222222|Alpha-synuclein	GAPdO.fasta	14.489,3	100,0%	0	0	154	6,87%	87,9%	KTVEGAGSIA	Q	A	96,4%	0,686	2,74	0,000	1,000	0,000	0	2	0	0	2	932,5048	1.279,58		375381	80	89	Empty	false	gi|111111|Alpha-synuclein
GAPdO_ESI (1)	WT 100mM NaCl	WT 100mM NaCl	v170620v11	A53T homo sapiens (NP_001139528.1)	gi|222222|Alpha-synuclein	GAPdO.fasta	14.489,3	100,0%	0	0	154	6,87%	87,9%	KTVEGAGSIAA	Q	A	94,2%	0,430	2,63	0,000	1,000	0,000	0	1	0	0	2	1.003,5419	1.462,89		63.327,5	80	90	Empty	false	gi|111111|Alpha-synuclein
GAPdO_ESI (1)	WT 100mM NaCl	WT 100mM NaCl	v170620v11	A53T homo sapiens (NP_001139528.1)	gi|222222|Alpha-synuclein	GAPdO.fasta	14.489,3	100,0%	0	0	154	6,87%	87,9%	LGKNEEGAPQEGIL	Q	E	81,6%	0,388	2,45	0,000	1,000	0,000	0	1	0	0	2	1.454,7488	2.315,14		7.008,40	100	113	Empty	false	gi|111111|Alpha-synuclein
GAPdO_ESI (1)	WT 100mM NaCl	WT 100mM NaCl	v170620v11	A53T homo sapiens (NP_001139528.1)	gi|222222|Alpha-synuclein	GAPdO.fasta	14.489,3	100,0%	0	0	154	6,87%	87,9%	MDVFMKGL	-	S	99,0%	0,536	3,05	0,000	1,000	0,000	0	4	0	0	2	956,4582	2.993,65		532328	1	8	Empty	false	gi|111111|Alpha-synuclein
GAPdO_ESI (1)	WT 100mM NaCl	WT 100mM NaCl	v170620v11	A53T homo sapiens (NP_001139528.1)	gi|222222|Alpha-synuclein	GAPdO.fasta	14.489,3	100,0%	0	0	154	6,87%	87,9%	MDVFMKGLSKAKEGVVA	-	A	99,7%	0,936	2,94	0,000	1,000	0,000	0	0	2	0	2	1.809,9603	2.483,54		84.640,0	1	17	Empty	false	gi|111111|Alpha-synuclein
GAPdO_ESI (1)	WT 100mM NaCl	WT 100mM NaCl	v170620v11	A53T homo sapiens (NP_001139528.1)	gi|222222|Alpha-synuclein	GAPdO.fasta	14.489,3	100,0%	0	0	154	6,87%	87,9%	MDVFMKGLSKAKEGVVAA	-	A	99,7%	0,218	3,67	0,000	1,000	0,000	0	0	4	0	2	1.896,9924	2.672,30		239609	1	18	Empty	false	gi|111111|Alpha-synuclein
GAPdO_ESI (1)	WT 100mM NaCl	WT 100mM NaCl	v170620v11	A53T homo sapiens (NP_001139528.1)	gi|222222|Alpha-synuclein	GAPdO.fasta	14.489,3	100,0%	0	0	154	6,87%	87,9%	MDVFMKGLSKAKEGVVAAA	-	E	98,2%	0,796	2,60	0,000	1,000	0,000	0	0	1	0	2	1.952,0345	2.953,23		41.323,7	1	19	Empty	false	gi|111111|Alpha-synuclein
GAPdO_ESI (1)	WT 100mM NaCl	WT 100mM NaCl	v170620v11	A53T homo sapiens (NP_001139528.1)	gi|222222|Alpha-synuclein	GAPdO.fasta	14.489,3	100,0%	0	0	154	6,87%	87,9%	MKGLSKAKEGVVA	F	A	99,7%	0,501	3,01	0,000	1,000	0,000	0	0	3	0	2	1.317,7560	1.485,04		497492	5	17	Empty	false	gi|111111|Alpha-synuclein
GAPdO_ESI (1)	WT 100mM NaCl	WT 100mM NaCl	v170620v11	A53T homo sapiens (NP_001139528.1)	gi|222222|Alpha-synuclein	GAPdO.fasta	14.489,3	100,0%	0	0	154	6,87%	87,9%	NEAYEMPSEEGYQDYEPEA	D	-	97,4%	0,852	2,68	0,000	1,000	0,000	0	1	1	0	2	2.250,8656	3.360,86		5.460,37	122	140	Empty	false	gi|111111|Alpha-synuclein
GAPdO_ESI (1)	WT 100mM NaCl	WT 100mM NaCl	v170620v11	A53T homo sapiens (NP_001139528.1)	gi|222222|Alpha-synuclein	GAPdO.fasta	14.489,3	100,0%	0	0	154	6,87%	87,9%	PDNEAYEMPSEEGYQD	D	Y	97,1%	0,478	2,87	0,000	1,000	0,000	0	2	0	0	2	1.873,7070	3.513,27		9.946,08	120	135	Empty	false	gi|111111|Alpha-synuclein
GAPdO_ESI (1)	WT 100mM NaCl	WT 100mM NaCl	v170620v11	A53T homo sapiens (NP_001139528.1)	gi|222222|Alpha-synuclein	GAPdO.fasta	14.489,3	100,0%	0	0	154	6,87%	87,9%	PDNEAYEMPSEEGYQDYEPEA	D	-	99,5%	0,484	2,91	0,000	1,000	0,000	0	1	1	0	2	2.462,9454	3.509,58		8.486,42	120	140	Empty	false	gi|111111|Alpha-synuclein
GAPdO_ESI (1)	WT 100mM NaCl	WT 100mM NaCl	v170620v11	A53T homo sapiens (NP_001139528.1)	gi|222222|Alpha-synuclein	GAPdO.fasta	14.489,3	100,0%	0	0	154	6,87%	87,9%	PSEEGYQD	M	Y	91,8%	0,334	2,25	0,000	1,000	0,000	2	0	0	0	2	924,3582	3.950,54		23.483,9	128	135	Empty	false	gi|111111|Alpha-synuclein
GAPdO_ESI (1)	WT 100mM NaCl	WT 100mM NaCl	v170620v11	A53T homo sapiens (NP_001139528.1)	gi|222222|Alpha-synuclein	GAPdO.fasta	14.489,3	100,0%	0	0	154	6,87%	87,9%	PSEEGYQDYEPEA	M	-	97,3%	0,431	2,64	0,000	1,000	0,000	3	1	0	0	2	1.513,5966	3.678,42		41.264,0	128	140	Empty	false	gi|111111|Alpha-synuclein
GAPdO_ESI (1)	WT 100mM NaCl	WT 100mM NaCl	v170620v11	A53T homo sapiens (NP_001139528.1)	gi|222222|Alpha-synuclein	GAPdO.fasta	14.489,3	100,0%	0	0	154	6,87%	87,9%	QDYEPEA	Y	-	90,0%	0,374	2,40	0,000	1,000	0,000	3	0	0	0	2	851,3418	1.852,13		258635	134	140	Empty	false	gi|111111|Alpha-synuclein
GAPdO_ESI (1)	WT 100mM NaCl	WT 100mM NaCl	v170620v11	A53T homo sapiens (NP_001139528.1)	gi|222222|Alpha-synuclein	GAPdO.fasta	14.489,3	100,0%	0	0	154	6,87%	87,9%	QLGKNEEGAPQEGIL	D	E	99,7%	0,559	3,40	0,000	1,000	0,000	0	1	0	0	2	1.582,8074	2.384,29		87.121,1	99	113	Empty	false	gi|111111|Alpha-synuclein
GAPdO_ESI (1)	WT 100mM NaCl	WT 100mM NaCl	v170620v11	A53T homo sapiens (NP_001139528.1)	gi|222222|Alpha-synuclein	GAPdO.fasta	14.489,3	100,0%	0	0	154	6,87%	87,9%	SKTKEGVVHGV	G	T	99,3%	0,830	2,74	0,000	1,000	0,000	0	0	1	0	2	1.140,6372	704,534		20.736,3	42	52	Empty	false	gi|111111|Alpha-synuclein
GAPdO_ESI (1)	WT 100mM NaCl	WT 100mM NaCl	v170620v11	A53T homo sapiens (NP_001139528.1)	gi|222222|Alpha-synuclein	GAPdO.fasta	14.489,3	100,0%	0	0	154	6,87%	87,9%	TKEGVLYVGS	K	K	99,3%	0,530	3,19	0,000	1,000	0,000	0	2	0	0	2	1.052,5623	2.114,39		47.408,4	33	42	Empty	false	gi|111111|Alpha-synuclein
GAPdO_ESI (1)	WT 100mM NaCl	WT 100mM NaCl	v170620v11	A53T homo sapiens (NP_001139528.1)	gi|222222|Alpha-synuclein	GAPdO.fasta	14.489,3	100,0%	0	0	154	6,87%	87,9%	TVAEKTKEQVTNVGGA	T	V	96,3%	0,965	2,63	0,000	1,000	0,000	0	0	1	0	2	1.631,8600	1.627,57		23.997,3	54	69	Empty	false	gi|111111|Alpha-synuclein
GAPdO_ESI (1)	WT 100mM NaCl	WT 100mM NaCl	v170620v11	A53T homo sapiens (NP_001139528.1)	gi|222222|Alpha-synuclein	GAPdO.fasta	14.489,3	100,0%	0	0	154	6,87%	87,9%	VAQKTVEGAGSIA	A	A	80,7%	0,563	2,33	0,000	1,000	0,000	0	1	0	0	2	1.230,6689	1.631,58		17.328,6	77	89	Empty	false	gi|111111|Alpha-synuclein
GAPdO_ESI (1)	WT 100mM NaCl	WT 100mM NaCl	v170620v11	A53T homo sapiens (NP_001139528.1)	gi|222222|Alpha-synuclein	GAPdO.fasta	14.489,3	100,0%	0	0	154	6,87%	87,9%	VAQKTVEGAGSIAA	A	A	87,8%	0,667	2,45	0,000	1,000	0,000	0	1	0	0	2	1.301,7060	1.679,61		12.614,6	77	90	Empty	false	gi|111111|Alpha-synuclein
GAPdO_ESI (1)	WT 100mM NaCl	WT 100mM NaCl	v170620v11	A53T homo sapiens (NP_001139528.1)	gi|222222|Alpha-synuclein	GAPdO.fasta	14.489,3	100,0%	0	0	154	6,87%	87,9%	VKKDQLGKNEEGAPQEGIL	F	E	99,7%	0,996	2,99	0,000	1,000	0,000	0	0	1	0	2	2.053,0928	1.969,29		70.358,6	95	113	Empty	false	gi|111111|Alpha-synuclein
GAPdO_ESI (1)	WT 100mM NaCl	WT 100mM NaCl	v170620v11	A53T homo sapiens (NP_001139528.1)	gi|222222|Alpha-synuclein	GAPdO.fasta	14.489,3	100,0%	0	0	154	6,87%	87,9%	VKKDQLGKNEEGAPQEGILEDMPVDPDNEAY	F	E	99,7%	0,621	3,95	0,000	1,000	0,000	0	0	0	1	2	3.428,6168	3.135,03		2489730	95	125	Empty	false	gi|111111|Alpha-synuclein
GAPdO_ESI (1)	WT 100mM NaCl	WT 100mM NaCl	v170620v11	A53T homo sapiens (NP_001139528.1)	gi|222222|Alpha-synuclein	GAPdO.fasta	14.489,3	100,0%	0	0	154	6,87%	87,9%	YEMPSEEGYQDYEPEA	A	-	78,1%	0,346	2,29	0,000	1,000	0,000	0	1	0	0	2	1.936,7430	4.259,74		1.602,69	125	140	Empty	false	gi|111111|Alpha-synuclein
GAPdO_ESI (1)	A53T 100mM NaCl	A53T 100mM NaCl	v170619v18	WT homo sapiens (NP_001139527.1)	gi|111111|Alpha-synuclein	GAPdO.fasta	14.459,3	100,0%	0	0	102	5,44%	81,4%	AQKTVEGAGSIAA	V	A	99,7%	0,525	2,68	0,000	1,000	0,000	0	1	0	0	2	1.202,6376	1.580,87		19.236,6	78	90	Empty	false	gi|222222|Alpha-synuclein
GAPdO_ESI (1)	A53T 100mM NaCl	A53T 100mM NaCl	v170619v18	WT homo sapiens (NP_001139527.1)	gi|111111|Alpha-synuclein	GAPdO.fasta	14.459,3	100,0%	0	0	102	5,44%	81,4%	AVAQKTVEGAGSIA	T	A	99,7%	0,785	3,13	0,000	1,000	0,000	0	1	0	0	2	1.301,7060	1.743,25		83.697,3	76	89	Empty	false	gi|222222|Alpha-synuclein
GAPdO_ESI (1)	A53T 100mM NaCl	A53T 100mM NaCl	v170619v18	WT homo sapiens (NP_001139527.1)	gi|111111|Alpha-synuclein	GAPdO.fasta	14.459,3	100,0%	0	0	102	5,44%	81,4%	AYEMPSEEGYQD	E	Y	99,7%	0,966	3,16	0,000	1,000	0,000	0	1	0	0	2	1.418,5417	2.757,65		5.685,06	124	135	Empty	false	gi|222222|Alpha-synuclein
GAPdO_ESI (1)	A53T 100mM NaCl	A53T 100mM NaCl	v170619v18	WT homo sapiens (NP_001139527.1)	gi|111111|Alpha-synuclein	GAPdO.fasta	14.459,3	100,0%	0	0	102	5,44%	81,4%	DMPVDPDNEAY	E	E	99,7%	0,533	3,21	0,000	1,000	0,000	0	4	0	0	2	1.265,4992	3.026,82		324160	115	125	Empty	false	gi|222222|Alpha-synuclein
GAPdO_ESI (1)	A53T 100mM NaCl	A53T 100mM NaCl	v170619v18	WT homo sapiens (NP_001139527.1)	gi|111111|Alpha-synuclein	GAPdO.fasta	14.459,3	100,0%	0	0	102	5,44%	81,4%	DMPVDPDNEAYEMPSEEGYQD	E	Y	99,7%	0,503	3,02	0,000	1,000	0,000	0	1	1	0	2	2.430,9227	4.119,11		18.089,1	115	135	Empty	false	gi|222222|Alpha-synuclein
GAPdO_ESI (1)	A53T 100mM NaCl	A53T 100mM NaCl	v170619v18	WT homo sapiens (NP_001139527.1)	gi|111111|Alpha-synuclein	GAPdO.fasta	14.459,3	100,0%	0	0	102	5,44%	81,4%	DMPVDPDNEAYEMPSEEGYQDYEPEA	E	-	99,7%	0,751	6,02	0,000	1,000	0,000	0	1	4	0	2	3.020,1611	4.467,03		142979	115	140	Empty	false	gi|222222|Alpha-synuclein
GAPdO_ESI (1)	A53T 100mM NaCl	A53T 100mM NaCl	v170619v18	WT homo sapiens (NP_001139527.1)	gi|111111|Alpha-synuclein	GAPdO.fasta	14.459,3	100,0%	0	0	102	5,44%	81,4%	EDMPVDPDNE	L	A	99,7%	0,449	2,72	0,000	1,000	0,000	0	1	0	0	2	1.160,4414	2.607,70		12.272,3	114	123	Empty	false	gi|222222|Alpha-synuclein
GAPdO_ESI (1)	A53T 100mM NaCl	A53T 100mM NaCl	v170619v18	WT homo sapiens (NP_001139527.1)	gi|111111|Alpha-synuclein	GAPdO.fasta	14.459,3	100,0%	0	0	102	5,44%	81,4%	EDMPVDPDNEA	L	Y	97,3%	0,340	2,27	0,000	1,000	0,000	0	1	0	0	2	1.231,4785	2.665,05		7.322,90	114	124	Empty	false	gi|222222|Alpha-synuclein
GAPdO_ESI (1)	A53T 100mM NaCl	A53T 100mM NaCl	v170619v18	WT homo sapiens (NP_001139527.1)	gi|111111|Alpha-synuclein	GAPdO.fasta	14.459,3	100,0%	0	0	102	5,44%	81,4%	EDMPVDPDNEAY	L	E	99,7%	0,916	3,41	0,000	1,000	0,000	1	5	0	0	2	1.394,5418	3.153,70		2302370	114	125	Empty	false	gi|222222|Alpha-synuclein
GAPdO_ESI (1)	A53T 100mM NaCl	A53T 100mM NaCl	v170619v18	WT homo sapiens (NP_001139527.1)	gi|111111|Alpha-synuclein	GAPdO.fasta	14.459,3	100,0%	0	0	102	5,44%	81,4%	EDMPVDPDNEAYEMPSEEGY	L	Q	99,7%	0,628	4,03	0,000	1,000	0,000	0	1	0	0	2	2.316,8797	3.939,32		10.960,3	114	133	Empty	false	gi|222222|Alpha-synuclein
GAPdO_ESI (1)	A53T 100mM NaCl	A53T 100mM NaCl	v170619v18	WT homo sapiens (NP_001139527.1)	gi|111111|Alpha-synuclein	GAPdO.fasta	14.459,3	100,0%	0	0	102	5,44%	81,4%	EDMPVDPDNEAYEMPSEEGYQD	L	Y	99,7%	0,686	4,77	0,000	1,000	0,000	0	3	4	0	2	2.559,9653	3.898,17		177524	114	135	Empty	false	gi|222222|Alpha-synuclein
GAPdO_ESI (1)	A53T 100mM NaCl	A53T 100mM NaCl	v170619v18	WT homo sapiens (NP_001139527.1)	gi|111111|Alpha-synuclein	GAPdO.fasta	14.459,3	100,0%	0	0	102	5,44%	81,4%	EDMPVDPDNEAYEMPSEEGYQDYEPEA	L	-	99,7%	0,752	6,04	0,000	1,000	0,000	0	2	10	0	2	3.149,2037	4.276,40		374335	114	140	Empty	false	gi|222222|Alpha-synuclein
GAPdO_ESI (1)	A53T 100mM NaCl	A53T 100mM NaCl	v170619v18	WT homo sapiens (NP_001139527.1)	gi|111111|Alpha-synuclein	GAPdO.fasta	14.459,3	100,0%	0	0	102	5,44%	81,4%	EEGAPQEGIL	N	E	97,0%	0,717	2,34	0,000	1,000	0,000	0	1	0	0	2	1.042,5053	2.854,62		45.364,7	104	113	Empty	false	gi|222222|Alpha-synuclein
GAPdO_ESI (1)	A53T 100mM NaCl	A53T 100mM NaCl	v170619v18	WT homo sapiens (NP_001139527.1)	gi|111111|Alpha-synuclein	GAPdO.fasta	14.459,3	100,0%	0	0	102	5,44%	81,4%	EEGAPQEGILE	N	D	99,7%	0,914	2,73	0,000	1,000	0,000	0	1	0	0	2	1.171,5479	2.779,28		5.011,47	104	114	Empty	false	gi|222222|Alpha-synuclein
GAPdO_ESI (1)	A53T 100mM NaCl	A53T 100mM NaCl	v170619v18	WT homo sapiens (NP_001139527.1)	gi|111111|Alpha-synuclein	GAPdO.fasta	14.459,3	100,0%	0	0	102	5,44%	81,4%	EMPSEEGYQD	Y	Y	99,7%	0,964	3,03	0,000	1,000	0,000	0	7	0	0	2	1.184,4413	2.110,30		1232840	126	135	Empty	false	gi|222222|Alpha-synuclein
GAPdO_ESI (1)	A53T 100mM NaCl	A53T 100mM NaCl	v170619v18	WT homo sapiens (NP_001139527.1)	gi|111111|Alpha-synuclein	GAPdO.fasta	14.459,3	100,0%	0	0	102	5,44%	81,4%	EMPSEEGYQDYEPEA	Y	-	99,7%	0,691	4,86	0,000	1,000	0,000	0	12	2	0	2	1.773,6797	3.089,36		1638560	126	140	Empty	false	gi|222222|Alpha-synuclein
GAPdO_ESI (1)	A53T 100mM NaCl	A53T 100mM NaCl	v170619v18	WT homo sapiens (NP_001139527.1)	gi|111111|Alpha-synuclein	GAPdO.fasta	14.459,3	100,0%	0	0	102	5,44%	81,4%	GFVKKDQLGKN	T	E	99,7%	0,537	3,24	0,000	1,000	0,000	0	0	4	0	2	1.233,6952	1.077,18		267093	93	103	Empty	false	gi|222222|Alpha-synuclein
GAPdO_ESI (1)	A53T 100mM NaCl	A53T 100mM NaCl	v170619v18	WT homo sapiens (NP_001139527.1)	gi|111111|Alpha-synuclein	GAPdO.fasta	14.459,3	100,0%	0	0	102	5,44%	81,4%	GFVKKDQLGKNEEGAPQEGILEDMPVDPDNEAY	T	E	99,7%	0,656	4,36	0,000	1,000	0,000	0	0	0	1	2	3.632,7067	3.265,60		588957	93	125	Empty	false	gi|222222|Alpha-synuclein
GAPdO_ESI (1)	A53T 100mM NaCl	A53T 100mM NaCl	v170619v18	WT homo sapiens (NP_001139527.1)	gi|111111|Alpha-synuclein	GAPdO.fasta	14.459,3	100,0%	0	0	102	5,44%	81,4%	GKNEEGAPQEGIL	L	E	99,7%	0,744	2,61	0,000	1,000	0,000	0	1	0	0	2	1.341,6647	2.065,08		5.095,90	101	113	Empty	false	gi|222222|Alpha-synuclein
GAPdO_ESI (1)	A53T 100mM NaCl	A53T 100mM NaCl	v170619v18	WT homo sapiens (NP_001139527.1)	gi|111111|Alpha-synuclein	GAPdO.fasta	14.459,3	100,0%	0	0	102	5,44%	81,4%	GKTKEGVLY	A	V	99,7%	0,526	3,17	0,000	1,000	0,000	0	1	0	0	2	994,5569	1.029,11		24.012,4	31	39	Empty	false	gi|222222|Alpha-synuclein
GAPdO_ESI (1)	A53T 100mM NaCl	A53T 100mM NaCl	v170619v18	WT homo sapiens (NP_001139527.1)	gi|111111|Alpha-synuclein	GAPdO.fasta	14.459,3	100,0%	0	0	102	5,44%	81,4%	GKTKEGVLYVG	A	S	98,0%	0,352	2,31	0,000	1,000	0,000	0	1	0	0	2	1.150,6468	1.656,96		18.989,6	31	41	Empty	false	gi|222222|Alpha-synuclein
GAPdO_ESI (1)	A53T 100mM NaCl	A53T 100mM NaCl	v170619v18	WT homo sapiens (NP_001139527.1)	gi|111111|Alpha-synuclein	GAPdO.fasta	14.459,3	100,0%	0	0	102	5,44%	81,4%	GKTKEGVLYVGS	A	K	99,7%	0,966	3,18	0,000	1,000	0,000	0	1	0	0	2	1.237,6788	1.660,25		86.503,7	31	42	Empty	false	gi|222222|Alpha-synuclein
GAPdO_ESI (1)	A53T 100mM NaCl	A53T 100mM NaCl	v170619v18	WT homo sapiens (NP_001139527.1)	gi|111111|Alpha-synuclein	GAPdO.fasta	14.459,3	100,0%	0	0	102	5,44%	81,4%	GKTKEGVLYVGSK	A	T	99,7%	0,560	3,41	0,000	1,000	0,000	0	0	1	0	2	1.365,7738	1.462,46		16.792,6	31	43	Empty	false	gi|222222|Alpha-synuclein
GAPdO_ESI (1)	A53T 100mM NaCl	A53T 100mM NaCl	v170619v18	WT homo sapiens (NP_001139527.1)	gi|111111|Alpha-synuclein	GAPdO.fasta	14.459,3	100,0%	0	0	102	5,44%	81,4%	GLSKAKEGVVA	K	A	99,7%	0,823	3,19	0,000	1,000	0,000	0	1	0	0	2	1.058,6205	959,065		32.582,9	7	17	Empty	false	gi|222222|Alpha-synuclein
GAPdO_ESI (1)	A53T 100mM NaCl	A53T 100mM NaCl	v170619v18	WT homo sapiens (NP_001139527.1)	gi|111111|Alpha-synuclein	GAPdO.fasta	14.459,3	100,0%	0	0	102	5,44%	81,4%	GLSKAKEGVVAA	K	A	99,7%	0,501	3,01	0,000	1,000	0,000	0	2	0	0	2	1.129,6576	1.234,25		27.936,8	7	18	Empty	false	gi|222222|Alpha-synuclein
GAPdO_ESI (1)	A53T 100mM NaCl	A53T 100mM NaCl	v170619v18	WT homo sapiens (NP_001139527.1)	gi|111111|Alpha-synuclein	GAPdO.fasta	14.459,3	100,0%	0	0	102	5,44%	81,4%	KEQVTNVGGAVVT	T	G	96,9%	0,322	2,25	0,000	1,000	0,000	0	1	0	0	2	1.301,7060	1.865,00		15.209,2	60	72	Empty	false	gi|222222|Alpha-synuclein
GAPdO_ESI (1)	A53T 100mM NaCl	A53T 100mM NaCl	v170619v18	WT homo sapiens (NP_001139527.1)	gi|111111|Alpha-synuclein	GAPdO.fasta	14.459,3	100,0%	0	0	102	5,44%	81,4%	KNEEGAPQEGILEDMPVDPDNEAY	G	E	99,7%	0,480	2,88	0,000	1,000	0,000	0	0	1	0	2	2.660,1672	3.649,02		6.924,59	102	125	Empty	false	gi|222222|Alpha-synuclein
GAPdO_ESI (1)	A53T 100mM NaCl	A53T 100mM NaCl	v170619v18	WT homo sapiens (NP_001139527.1)	gi|111111|Alpha-synuclein	GAPdO.fasta	14.459,3	100,0%	0	0	102	5,44%	81,4%	KTVEGAGSIA	Q	A	99,4%	0,623	2,42	0,000	1,000	0,000	0	1	0	0	2	932,5048	1.259,37		364751	80	89	Empty	false	gi|222222|Alpha-synuclein
GAPdO_ESI (1)	A53T 100mM NaCl	A53T 100mM NaCl	v170619v18	WT homo sapiens (NP_001139527.1)	gi|111111|Alpha-synuclein	GAPdO.fasta	14.459,3	100,0%	0	0	102	5,44%	81,4%	KTVEGAGSIAA	Q	A	99,7%	0,463	2,80	0,000	1,000	0,000	0	1	0	0	2	1.003,5419	1.484,06		34.542,9	80	90	Empty	false	gi|222222|Alpha-synuclein
GAPdO_ESI (1)	A53T 100mM NaCl	A53T 100mM NaCl	v170619v18	WT homo sapiens (NP_001139527.1)	gi|111111|Alpha-synuclein	GAPdO.fasta	14.459,3	100,0%	0	0	102	5,44%	81,4%	MDVFMKGL	-	S	99,0%	0,665	2,84	0,000	1,000	0,000	0	2	0	0	2	956,4582	2.998,14		75.254,6	1	8	Empty	false	gi|222222|Alpha-synuclein
GAPdO_ESI (1)	A53T 100mM NaCl	A53T 100mM NaCl	v170619v18	WT homo sapiens (NP_001139527.1)	gi|111111|Alpha-synuclein	GAPdO.fasta	14.459,3	100,0%	0	0	102	5,44%	81,4%	MDVFMKGLSKAKEGVVA	-	A	99,7%	0,933	3,39	0,000	1,000	0,000	0	0	3	0	2	1.841,9502	2.483,80		75.072,4	1	17	Empty	false	gi|222222|Alpha-synuclein
GAPdO_ESI (1)	A53T 100mM NaCl	A53T 100mM NaCl	v170619v18	WT homo sapiens (NP_001139527.1)	gi|111111|Alpha-synuclein	GAPdO.fasta	14.459,3	100,0%	0	0	102	5,44%	81,4%	MDVFMKGLSKAKEGVVAA	-	A	99,7%	0,803	2,89	0,000	1,000	0,000	0	0	2	0	2	1.880,9974	2.864,34		69.086,9	1	18	Empty	false	gi|222222|Alpha-synuclein
GAPdO_ESI (1)	A53T 100mM NaCl	A53T 100mM NaCl	v170619v18	WT homo sapiens (NP_001139527.1)	gi|111111|Alpha-synuclein	GAPdO.fasta	14.459,3	100,0%	0	0	102	5,44%	81,4%	MDVFMKGLSKAKEGVVAAA	-	E	99,7%	0,772	2,56	0,000	1,000	0,000	0	0	1	0	2	1.952,0345	3.002,86		20.995,3	1	19	Empty	false	gi|222222|Alpha-synuclein
GAPdO_ESI (1)	A53T 100mM NaCl	A53T 100mM NaCl	v170619v18	WT homo sapiens (NP_001139527.1)	gi|111111|Alpha-synuclein	GAPdO.fasta	14.459,3	100,0%	0	0	102	5,44%	81,4%	MKGLSKAKEGVVA	F	A	99,7%	0,430	2,63	0,000	1,000	0,000	0	0	2	0	2	1.317,7560	1.503,92		453394	5	17	Empty	false	gi|222222|Alpha-synuclein
GAPdO_ESI (1)	A53T 100mM NaCl	A53T 100mM NaCl	v170619v18	WT homo sapiens (NP_001139527.1)	gi|111111|Alpha-synuclein	GAPdO.fasta	14.459,3	100,0%	0	0	102	5,44%	81,4%	PSEEGYQD	M	Y	67,4%	0,348	2,30	0,000	1,000	0,000	1	0	0	0	2	924,3582	2.201,58		27.000,7	128	135	Empty	false	gi|222222|Alpha-synuclein
GAPdO_ESI (1)	A53T 100mM NaCl	A53T 100mM NaCl	v170619v18	WT homo sapiens (NP_001139527.1)	gi|111111|Alpha-synuclein	GAPdO.fasta	14.459,3	100,0%	0	0	102	5,44%	81,4%	PSEEGYQDYEPEA	M	-	99,7%	0,496	2,98	0,000	1,000	0,000	2	1	0	0	2	1.513,5966	4.250,73		30.210,5	128	140	Empty	false	gi|222222|Alpha-synuclein
GAPdO_ESI (1)	A53T 100mM NaCl	A53T 100mM NaCl	v170619v18	WT homo sapiens (NP_001139527.1)	gi|111111|Alpha-synuclein	GAPdO.fasta	14.459,3	100,0%	0	0	102	5,44%	81,4%	SKAKEGVVAA	L	A	99,7%	0,992	2,59	0,000	1,000	0,000	0	3	0	0	2	959,5520	411,202		60.425,6	9	18	Empty	false	gi|222222|Alpha-synuclein
GAPdO_ESI (1)	A53T 100mM NaCl	A53T 100mM NaCl	v170619v18	WT homo sapiens (NP_001139527.1)	gi|111111|Alpha-synuclein	GAPdO.fasta	14.459,3	100,0%	0	0	102	5,44%	81,4%	TVAEKTKEQVTNVGGA	A	V	99,7%	0,965	2,80	0,000	1,000	0,000	0	0	1	0	2	1.631,8600	1.620,73		28.594,2	54	69	Empty	false	gi|222222|Alpha-synuclein
GAPdO_ESI (1)	A53T 100mM NaCl	A53T 100mM NaCl	v170619v18	WT homo sapiens (NP_001139527.1)	gi|111111|Alpha-synuclein	GAPdO.fasta	14.459,3	100,0%	0	0	102	5,44%	81,4%	VKKDQLGKNEEGAPQEGILEDMPVDPDNEAY	F	E	99,7%	0,631	4,06	0,000	1,000	0,000	0	0	0	2	2	3.428,6168	3.173,49		809368	95	125	Empty	false	gi|222222|Alpha-synuclein
GAPdO_ESI (1)	A53T 100mM NaCl	A53T 100mM NaCl	v170619v18	A53T homo sapiens (NP_001139528.1)	gi|222222|Alpha-synuclein	GAPdO.fasta	14.489,3	100,0%	2	2	104	5,55%	83,6%	AQKTVEGAGSIAA	V	A	99,7%	0,525	2,68	0,000	1,000	0,000	0	1	0	0	2	1.202,6376	1.580,87		19.236,6	78	90	Empty	false	gi|111111|Alpha-synuclein
GAPdO_ESI (1)	A53T 100mM NaCl	A53T 100mM NaCl	v170619v18	A53T homo sapiens (NP_001139528.1)	gi|222222|Alpha-synuclein	GAPdO.fasta	14.489,3	100,0%	2	2	104	5,55%	83,6%	AVAQKTVEGAGSIA	T	A	99,7%	0,785	3,13	0,000	1,000	0,000	0	1	0	0	2	1.301,7060	1.743,25		83.697,3	76	89	Empty	false	gi|111111|Alpha-synuclein
GAPdO_ESI (1)	A53T 100mM NaCl	A53T 100mM NaCl	v170619v18	A53T homo sapiens (NP_001139528.1)	gi|222222|Alpha-synuclein	GAPdO.fasta	14.489,3	100,0%	2	2	104	5,55%	83,6%	AYEMPSEEGYQD	E	Y	99,7%	0,966	3,16	0,000	1,000	0,000	0	1	0	0	2	1.418,5417	2.757,65		5.685,06	124	135	Empty	false	gi|111111|Alpha-synuclein
GAPdO_ESI (1)	A53T 100mM NaCl	A53T 100mM NaCl	v170619v18	A53T homo sapiens (NP_001139528.1)	gi|222222|Alpha-synuclein	GAPdO.fasta	14.489,3	100,0%	2	2	104	5,55%	83,6%	DMPVDPDNEAY	E	E	99,7%	0,533	3,21	0,000	1,000	0,000	0	4	0	0	2	1.265,4992	3.026,82		324160	115	125	Empty	false	gi|111111|Alpha-synuclein
GAPdO_ESI (1)	A53T 100mM NaCl	A53T 100mM NaCl	v170619v18	A53T homo sapiens (NP_001139528.1)	gi|222222|Alpha-synuclein	GAPdO.fasta	14.489,3	100,0%	2	2	104	5,55%	83,6%	DMPVDPDNEAYEMPSEEGYQD	E	Y	99,7%	0,503	3,02	0,000	1,000	0,000	0	1	1	0	2	2.430,9227	4.119,11		18.089,1	115	135	Empty	false	gi|111111|Alpha-synuclein
GAPdO_ESI (1)	A53T 100mM NaCl	A53T 100mM NaCl	v170619v18	A53T homo sapiens (NP_001139528.1)	gi|222222|Alpha-synuclein	GAPdO.fasta	14.489,3	100,0%	2	2	104	5,55%	83,6%	DMPVDPDNEAYEMPSEEGYQDYEPEA	E	-	99,7%	0,751	6,02	0,000	1,000	0,000	0	1	4	0	2	3.020,1611	4.467,03		142979	115	140	Empty	false	gi|111111|Alpha-synuclein
GAPdO_ESI (1)	A53T 100mM NaCl	A53T 100mM NaCl	v170619v18	A53T homo sapiens (NP_001139528.1)	gi|222222|Alpha-synuclein	GAPdO.fasta	14.489,3	100,0%	2	2	104	5,55%	83,6%	EDMPVDPDNE	L	A	99,7%	0,449	2,72	0,000	1,000	0,000	0	1	0	0	2	1.160,4414	2.607,70		12.272,3	114	123	Empty	false	gi|111111|Alpha-synuclein
GAPdO_ESI (1)	A53T 100mM NaCl	A53T 100mM NaCl	v170619v18	A53T homo sapiens (NP_001139528.1)	gi|222222|Alpha-synuclein	GAPdO.fasta	14.489,3	100,0%	2	2	104	5,55%	83,6%	EDMPVDPDNEA	L	Y	97,3%	0,340	2,27	0,000	1,000	0,000	0	1	0	0	2	1.231,4785	2.665,05		7.322,90	114	124	Empty	false	gi|111111|Alpha-synuclein
GAPdO_ESI (1)	A53T 100mM NaCl	A53T 100mM NaCl	v170619v18	A53T homo sapiens (NP_001139528.1)	gi|222222|Alpha-synuclein	GAPdO.fasta	14.489,3	100,0%	2	2	104	5,55%	83,6%	EDMPVDPDNEAY	L	E	99,7%	0,916	3,41	0,000	1,000	0,000	1	5	0	0	2	1.394,5418	3.153,70		2302370	114	125	Empty	false	gi|111111|Alpha-synuclein
GAPdO_ESI (1)	A53T 100mM NaCl	A53T 100mM NaCl	v170619v18	A53T homo sapiens (NP_001139528.1)	gi|222222|Alpha-synuclein	GAPdO.fasta	14.489,3	100,0%	2	2	104	5,55%	83,6%	EDMPVDPDNEAYEMPSEEGY	L	Q	99,7%	0,628	4,03	0,000	1,000	0,000	0	1	0	0	2	2.316,8797	3.939,32		10.960,3	114	133	Empty	false	gi|111111|Alpha-synuclein
GAPdO_ESI (1)	A53T 100mM NaCl	A53T 100mM NaCl	v170619v18	A53T homo sapiens (NP_001139528.1)	gi|222222|Alpha-synuclein	GAPdO.fasta	14.489,3	100,0%	2	2	104	5,55%	83,6%	EDMPVDPDNEAYEMPSEEGYQD	L	Y	99,7%	0,686	4,77	0,000	1,000	0,000	0	3	4	0	2	2.559,9653	3.898,17		177524	114	135	Empty	false	gi|111111|Alpha-synuclein
GAPdO_ESI (1)	A53T 100mM NaCl	A53T 100mM NaCl	v170619v18	A53T homo sapiens (NP_001139528.1)	gi|222222|Alpha-synuclein	GAPdO.fasta	14.489,3	100,0%	2	2	104	5,55%	83,6%	EDMPVDPDNEAYEMPSEEGYQDYEPEA	L	-	99,7%	0,752	6,04	0,000	1,000	0,000	0	2	10	0	2	3.149,2037	4.276,40		374335	114	140	Empty	false	gi|111111|Alpha-synuclein
GAPdO_ESI (1)	A53T 100mM NaCl	A53T 100mM NaCl	v170619v18	A53T homo sapiens (NP_001139528.1)	gi|222222|Alpha-synuclein	GAPdO.fasta	14.489,3	100,0%	2	2	104	5,55%	83,6%	EEGAPQEGIL	N	E	97,0%	0,717	2,34	0,000	1,000	0,000	0	1	0	0	2	1.042,5053	2.854,62		45.364,7	104	113	Empty	false	gi|111111|Alpha-synuclein
GAPdO_ESI (1)	A53T 100mM NaCl	A53T 100mM NaCl	v170619v18	A53T homo sapiens (NP_001139528.1)	gi|222222|Alpha-synuclein	GAPdO.fasta	14.489,3	100,0%	2	2	104	5,55%	83,6%	EEGAPQEGILE	N	D	99,7%	0,914	2,73	0,000	1,000	0,000	0	1	0	0	2	1.171,5479	2.779,28		5.011,47	104	114	Empty	false	gi|111111|Alpha-synuclein
GAPdO_ESI (1)	A53T 100mM NaCl	A53T 100mM NaCl	v170619v18	A53T homo sapiens (NP_001139528.1)	gi|222222|Alpha-synuclein	GAPdO.fasta	14.489,3	100,0%	2	2	104	5,55%	83,6%	EMPSEEGYQD	Y	Y	99,7%	0,964	3,03	0,000	1,000	0,000	0	7	0	0	2	1.184,4413	2.110,30		1232840	126	135	Empty	false	gi|111111|Alpha-synuclein
GAPdO_ESI (1)	A53T 100mM NaCl	A53T 100mM NaCl	v170619v18	A53T homo sapiens (NP_001139528.1)	gi|222222|Alpha-synuclein	GAPdO.fasta	14.489,3	100,0%	2	2	104	5,55%	83,6%	EMPSEEGYQDYEPEA	Y	-	99,7%	0,691	4,86	0,000	1,000	0,000	0	12	2	0	2	1.773,6797	3.089,36		1638560	126	140	Empty	false	gi|111111|Alpha-synuclein
GAPdO_ESI (1)	A53T 100mM NaCl	A53T 100mM NaCl	v170619v18	A53T homo sapiens (NP_001139528.1)	gi|222222|Alpha-synuclein	GAPdO.fasta	14.489,3	100,0%	2	2	104	5,55%	83,6%	GFVKKDQLGKN	T	E	99,7%	0,537	3,24	0,000	1,000	0,000	0	0	4	0	2	1.233,6952	1.077,18		267093	93	103	Empty	false	gi|111111|Alpha-synuclein
GAPdO_ESI (1)	A53T 100mM NaCl	A53T 100mM NaCl	v170619v18	A53T homo sapiens (NP_001139528.1)	gi|222222|Alpha-synuclein	GAPdO.fasta	14.489,3	100,0%	2	2	104	5,55%	83,6%	GFVKKDQLGKNEEGAPQEGILEDMPVDPDNEAY	T	E	99,7%	0,656	4,36	0,000	1,000	0,000	0	0	0	1	2	3.632,7067	3.265,60		588957	93	125	Empty	false	gi|111111|Alpha-synuclein
GAPdO_ESI (1)	A53T 100mM NaCl	A53T 100mM NaCl	v170619v18	A53T homo sapiens (NP_001139528.1)	gi|222222|Alpha-synuclein	GAPdO.fasta	14.489,3	100,0%	2	2	104	5,55%	83,6%	GKNEEGAPQEGIL	L	E	99,7%	0,744	2,61	0,000	1,000	0,000	0	1	0	0	2	1.341,6647	2.065,08		5.095,90	101	113	Empty	false	gi|111111|Alpha-synuclein
GAPdO_ESI (1)	A53T 100mM NaCl	A53T 100mM NaCl	v170619v18	A53T homo sapiens (NP_001139528.1)	gi|222222|Alpha-synuclein	GAPdO.fasta	14.489,3	100,0%	2	2	104	5,55%	83,6%	GKTKEGVLY	A	V	99,7%	0,526	3,17	0,000	1,000	0,000	0	1	0	0	2	994,5569	1.029,11		24.012,4	31	39	Empty	false	gi|111111|Alpha-synuclein
GAPdO_ESI (1)	A53T 100mM NaCl	A53T 100mM NaCl	v170619v18	A53T homo sapiens (NP_001139528.1)	gi|222222|Alpha-synuclein	GAPdO.fasta	14.489,3	100,0%	2	2	104	5,55%	83,6%	GKTKEGVLYVG	A	S	98,0%	0,352	2,31	0,000	1,000	0,000	0	1	0	0	2	1.150,6468	1.656,96		18.989,6	31	41	Empty	false	gi|111111|Alpha-synuclein
GAPdO_ESI (1)	A53T 100mM NaCl	A53T 100mM NaCl	v170619v18	A53T homo sapiens (NP_001139528.1)	gi|222222|Alpha-synuclein	GAPdO.fasta	14.489,3	100,0%	2	2	104	5,55%	83,6%	GKTKEGVLYVGS	A	K	99,7%	0,966	3,18	0,000	1,000	0,000	0	1	0	0	2	1.237,6788	1.660,25		86.503,7	31	42	Empty	false	gi|111111|Alpha-synuclein
GAPdO_ESI (1)	A53T 100mM NaCl	A53T 100mM NaCl	v170619v18	A53T homo sapiens (NP_001139528.1)	gi|222222|Alpha-synuclein	GAPdO.fasta	14.489,3	100,0%	2	2	104	5,55%	83,6%	GKTKEGVLYVGSK	A	T	99,7%	0,560	3,41	0,000	1,000	0,000	0	0	1	0	2	1.365,7738	1.462,46		16.792,6	31	43	Empty	false	gi|111111|Alpha-synuclein
GAPdO_ESI (1)	A53T 100mM NaCl	A53T 100mM NaCl	v170619v18	A53T homo sapiens (NP_001139528.1)	gi|222222|Alpha-synuclein	GAPdO.fasta	14.489,3	100,0%	2	2	104	5,55%	83,6%	GLSKAKEGVVA	K	A	99,7%	0,823	3,19	0,000	1,000	0,000	0	1	0	0	2	1.058,6205	959,065		32.582,9	7	17	Empty	false	gi|111111|Alpha-synuclein
GAPdO_ESI (1)	A53T 100mM NaCl	A53T 100mM NaCl	v170619v18	A53T homo sapiens (NP_001139528.1)	gi|222222|Alpha-synuclein	GAPdO.fasta	14.489,3	100,0%	2	2	104	5,55%	83,6%	GLSKAKEGVVAA	K	A	99,7%	0,501	3,01	0,000	1,000	0,000	0	2	0	0	2	1.129,6576	1.234,25		27.936,8	7	18	Empty	false	gi|111111|Alpha-synuclein
GAPdO_ESI (1)	A53T 100mM NaCl	A53T 100mM NaCl	v170619v18	A53T homo sapiens (NP_001139528.1)	gi|222222|Alpha-synuclein	GAPdO.fasta	14.489,3	100,0%	2	2	104	5,55%	83,6%	GVTTVAEKTKEQVTNVGGA	H	V	99,7%	0,965	3,71	0,000	1,000	0,000	0	0	1	0	2	1.888,9976	2.194,99		36.047,4	51	69	Empty	true
GAPdO_ESI (1)	A53T 100mM NaCl	A53T 100mM NaCl	v170619v18	A53T homo sapiens (NP_001139528.1)	gi|222222|Alpha-synuclein	GAPdO.fasta	14.489,3	100,0%	2	2	104	5,55%	83,6%	KEQVTNVGGAVVT	T	G	96,9%	0,322	2,25	0,000	1,000	0,000	0	1	0	0	2	1.301,7060	1.865,00		15.209,2	60	72	Empty	false	gi|111111|Alpha-synuclein
GAPdO_ESI (1)	A53T 100mM NaCl	A53T 100mM NaCl	v170619v18	A53T homo sapiens (NP_001139528.1)	gi|222222|Alpha-synuclein	GAPdO.fasta	14.489,3	100,0%	2	2	104	5,55%	83,6%	KNEEGAPQEGILEDMPVDPDNEAY	G	E	99,7%	0,480	2,88	0,000	1,000	0,000	0	0	1	0	2	2.660,1672	3.649,02		6.924,59	102	125	Empty	false	gi|111111|Alpha-synuclein
GAPdO_ESI (1)	A53T 100mM NaCl	A53T 100mM NaCl	v170619v18	A53T homo sapiens (NP_001139528.1)	gi|222222|Alpha-synuclein	GAPdO.fasta	14.489,3	100,0%	2	2	104	5,55%	83,6%	KTVEGAGSIA	Q	A	99,4%	0,623	2,42	0,000	1,000	0,000	0	1	0	0	2	932,5048	1.259,37		364751	80	89	Empty	false	gi|111111|Alpha-synuclein
GAPdO_ESI (1)	A53T 100mM NaCl	A53T 100mM NaCl	v170619v18	A53T homo sapiens (NP_001139528.1)	gi|222222|Alpha-synuclein	GAPdO.fasta	14.489,3	100,0%	2	2	104	5,55%	83,6%	KTVEGAGSIAA	Q	A	99,7%	0,463	2,80	0,000	1,000	0,000	0	1	0	0	2	1.003,5419	1.484,06		34.542,9	80	90	Empty	false	gi|111111|Alpha-synuclein
GAPdO_ESI (1)	A53T 100mM NaCl	A53T 100mM NaCl	v170619v18	A53T homo sapiens (NP_001139528.1)	gi|222222|Alpha-synuclein	GAPdO.fasta	14.489,3	100,0%	2	2	104	5,55%	83,6%	MDVFMKGL	-	S	99,0%	0,665	2,84	0,000	1,000	0,000	0	2	0	0	2	956,4582	2.998,14		75.254,6	1	8	Empty	false	gi|111111|Alpha-synuclein
GAPdO_ESI (1)	A53T 100mM NaCl	A53T 100mM NaCl	v170619v18	A53T homo sapiens (NP_001139528.1)	gi|222222|Alpha-synuclein	GAPdO.fasta	14.489,3	100,0%	2	2	104	5,55%	83,6%	MDVFMKGLSKAKEGVVA	-	A	99,7%	0,933	3,39	0,000	1,000	0,000	0	0	3	0	2	1.841,9502	2.483,80		75.072,4	1	17	Empty	false	gi|111111|Alpha-synuclein
GAPdO_ESI (1)	A53T 100mM NaCl	A53T 100mM NaCl	v170619v18	A53T homo sapiens (NP_001139528.1)	gi|222222|Alpha-synuclein	GAPdO.fasta	14.489,3	100,0%	2	2	104	5,55%	83,6%	MDVFMKGLSKAKEGVVAA	-	A	99,7%	0,803	2,89	0,000	1,000	0,000	0	0	2	0	2	1.880,9974	2.864,34		69.086,9	1	18	Empty	false	gi|111111|Alpha-synuclein
GAPdO_ESI (1)	A53T 100mM NaCl	A53T 100mM NaCl	v170619v18	A53T homo sapiens (NP_001139528.1)	gi|222222|Alpha-synuclein	GAPdO.fasta	14.489,3	100,0%	2	2	104	5,55%	83,6%	MDVFMKGLSKAKEGVVAAA	-	E	99,7%	0,772	2,56	0,000	1,000	0,000	0	0	1	0	2	1.952,0345	3.002,86		20.995,3	1	19	Empty	false	gi|111111|Alpha-synuclein
GAPdO_ESI (1)	A53T 100mM NaCl	A53T 100mM NaCl	v170619v18	A53T homo sapiens (NP_001139528.1)	gi|222222|Alpha-synuclein	GAPdO.fasta	14.489,3	100,0%	2	2	104	5,55%	83,6%	MKGLSKAKEGVVA	F	A	99,7%	0,430	2,63	0,000	1,000	0,000	0	0	2	0	2	1.317,7560	1.503,92		453394	5	17	Empty	false	gi|111111|Alpha-synuclein
GAPdO_ESI (1)	A53T 100mM NaCl	A53T 100mM NaCl	v170619v18	A53T homo sapiens (NP_001139528.1)	gi|222222|Alpha-synuclein	GAPdO.fasta	14.489,3	100,0%	2	2	104	5,55%	83,6%	PSEEGYQD	M	Y	67,4%	0,348	2,30	0,000	1,000	0,000	1	0	0	0	2	924,3582	2.201,58		27.000,7	128	135	Empty	false	gi|111111|Alpha-synuclein
GAPdO_ESI (1)	A53T 100mM NaCl	A53T 100mM NaCl	v170619v18	A53T homo sapiens (NP_001139528.1)	gi|222222|Alpha-synuclein	GAPdO.fasta	14.489,3	100,0%	2	2	104	5,55%	83,6%	PSEEGYQDYEPEA	M	-	99,7%	0,496	2,98	0,000	1,000	0,000	2	1	0	0	2	1.513,5966	4.250,73		30.210,5	128	140	Empty	false	gi|111111|Alpha-synuclein
GAPdO_ESI (1)	A53T 100mM NaCl	A53T 100mM NaCl	v170619v18	A53T homo sapiens (NP_001139528.1)	gi|222222|Alpha-synuclein	GAPdO.fasta	14.489,3	100,0%	2	2	104	5,55%	83,6%	SKAKEGVVAA	L	A	99,7%	0,992	2,59	0,000	1,000	0,000	0	3	0	0	2	959,5520	411,202		60.425,6	9	18	Empty	false	gi|111111|Alpha-synuclein
GAPdO_ESI (1)	A53T 100mM NaCl	A53T 100mM NaCl	v170619v18	A53T homo sapiens (NP_001139528.1)	gi|222222|Alpha-synuclein	GAPdO.fasta	14.489,3	100,0%	2	2	104	5,55%	83,6%	TTVAEKTKEQVTNVGGA	V	V	99,7%	0,499	2,99	0,000	1,000	0,000	0	0	1	0	2	1.732,9077	1.840,03		74.410,6	53	69	Empty	true
GAPdO_ESI (1)	A53T 100mM NaCl	A53T 100mM NaCl	v170619v18	A53T homo sapiens (NP_001139528.1)	gi|222222|Alpha-synuclein	GAPdO.fasta	14.489,3	100,0%	2	2	104	5,55%	83,6%	TVAEKTKEQVTNVGGA	T	V	99,7%	0,965	2,80	0,000	1,000	0,000	0	0	1	0	2	1.631,8600	1.620,73		28.594,2	54	69	Empty	false	gi|111111|Alpha-synuclein
GAPdO_ESI (1)	A53T 100mM NaCl	A53T 100mM NaCl	v170619v18	A53T homo sapiens (NP_001139528.1)	gi|222222|Alpha-synuclein	GAPdO.fasta	14.489,3	100,0%	2	2	104	5,55%	83,6%	VKKDQLGKNEEGAPQEGILEDMPVDPDNEAY	F	E	99,7%	0,631	4,06	0,000	1,000	0,000	0	0	0	2	2	3.428,6168	3.173,49		809368	95	125	Empty	false	gi|111111|Alpha-synuclein
END OF FILE

## Sheet: Fig6a-d
	Soluble Fraction after kinetics (mg/mL) - Fig6a						ThT Fluorescence after kinetics (a.u.) - Fig6b						Rel. Fluorescence ThT (a.u.) - Fig6c							Concentration (mg/mL) after kinetics - Fig6d
		WT		A53T				WT		A53T			Time	Raw ThT	Raw ThT	Raw ThT	Raw ThT	Raw ThT		WT	A53T	WT	A53T	WT	A53T	WT	A53T	WT	A53T	WT	A53T
	Mon	no NaCl	100mM NaCl	no NaCl	100mM NaCl		Mon	no NaCl	100mM NaCl	no NaCl	100mM NaCl		h	a.u.	a.u.	a.u.	a.u.	a.u.		no LA PPP	no LA PPP	LA PPP	LA PPP	no LA PPP	no LA PPP	LA PPP	LA PPP	no LA PPP	no LA PPP	LA PPP	LA PPP
	2.02	1.85	1.537	2.294	1.931		0	6796.49	31346.5	2621.12	43006.8			1 ug seeds	2 ug seeds	4 ug seeds	6 ug seeds	8 ug seeds		Total				Soluble				Fibrillar
	2.02	2.016	2.085	2.181	1.831		0	3895.08	15860.9	1717	129337		0.06667	0	0	0	0	0		2.198	1.944	2.25	2.458	0.659	0.483	2.128	1.873	1.539	1.461	0.122	0.585
	2.02	2.112	1.995	1.956	1.941		0	2678.03	28708.8	5473.44	45162.6		0.13333	-0.02101	-0.01695	-0.02168	-0.01797	-0.02369		2.037	1.576	2.568	2.508	0.649	0.509	2.072	1.949	1.388	1.067	0.182	0.559
	2.02	2.035	1.941	1.938	1.98		0	4306.49	3796.26	3086.49	89499.1		0.2	-0.02435	-0.02099	-0.02564	-0.02464	-0.03959		2.137	1.737	2.254	2.401	0.806	0.547	2.033	1.936	1.331	0.86	0.535	0.465
	2.02	2.066	1.491	1.826	1.762		0	3053.57	10381.7	2214.36	114354		0.26667	-0.02195	-0.01884	-0.02126	-0.02265	-0.03559		2.047		2.166	2.508	0.668	0.564	2.148	1.944	1.379	0.581	0.018	0.564
		2.063	1.679	2.056	1.454			6665.28	13460.2	2558.16	92366.1		0.33333	-0.0197	-0.01392	-0.01691	-0.01819	-0.0323		1.889		2.309	2.405	0.73	0.532	2.139	1.869	1.159	1.205	0.17	0.536
		1.948	1.985	1.903	1.819			5263.14	22307.9	1762.48	78543.1		0.4	-0.01843	-0.01201	-0.01233	-0.01418	-0.02447		1.874		2.307	2.412	0.735	0.462	2.176	1.898	1.139	0.692	0.131	0.514
		2.073	1.812	2.193	2.071			1683.83	7465.8	2049.75	54932.6		0.46667	-0.01523	-0.00835	-0.01001	-0.00526	-0.01558
		2.107	2.061	2.169	1.966			7567.41	45233.1	2334.78	25981.7		0.53333	-0.01197	-0.00579	-0.00293	0.00249	-0.00916
		2.065	1.909	1.942	1.908			4006.62	10683.3	2414.4	119727		0.6	-0.00838	-0.00176	0.00418	0.0101	0.00161
		2.145	1.888	2.125	1.901			2768.99	12008.5	2921.81	133860		0.66667	-0.00532	-7.88024e-05	0.00789	0.01471	0.0054
		1.965	2.048	2.134	1.811			6561.27		3341.92	97182.4		0.73333	-0.000796345	0.00367	0.01336	0.02296	0.01671
		2.075	1.901	1.996	1.765			6829.52		1581	138577		0.8	0.00232	0.00612	0.01794	0.02885	0.02155
		2.252		2.154	2.028			6607.05		1974.21	98376.6		0.86667	0.00637	0.00988	0.02323	0.03599	0.02945
				2.198	1.933					1474.71	112824		0.93333	0.009	0.01277	0.02649	0.03901	0.03408
				2.104	2.083					1350.59	33638.1		1	0.01244	0.01591	0.03092	0.043	0.04063
				2.142	1.48					2578.1	109702		1.06667	0.01465	0.01774	0.03291	0.0456	0.04293
				2.192	1.98					3836.71	64830.9		1.13333	0.01823	0.02095	0.03558	0.04966	0.05031
				2.177	1.724					1645.48	64307.5		1.2	0.01968	0.02953	0.03866	0.0531	0.05519
				2.118	1.808					2048.85	163342		1.26667	0.02282	0.03502	0.04217	0.05817	0.05826
				2.134	1.476					1895.19	83224.3		1.33333	0.02406	0.03857	0.04584	0.06268	0.06366
				1.887	1.863					1809.95	31148.3		1.4	0.0264	0.04285	0.04872	0.06642	0.07002
				1.981	1.532					2497.53	20657.2		1.46667	0.02719	0.04448	0.05929	0.06897	0.07491
				2.069	1.988					2619.48	49031.3		1.53333	0.02953	0.04758	0.06869	0.07343	0.08245
													1.6	0.03138	0.04854	0.07314	0.07465	0.08499
													1.66667	0.034	0.05155	0.07865	0.0806	0.09364
													1.73333	0.03574	0.05273	0.0794	0.08239	0.0974
													1.8	0.03776	0.05584	0.08521	0.08747	0.10888
													1.86667	0.03913	0.0568	0.08607	0.08985	0.11232
													1.93333	0.04116	0.05931	0.09113	0.09438	0.12356
													2	0.04174	0.06096	0.0914	0.09675	0.13539
													2.06667	0.0442	0.06241	0.09535	0.1017	0.1497
													2.13333	0.04394	0.06373	0.0975	0.10568	0.17059
													2.2	0.0465	0.06531	0.09973	0.11069	0.18694
													2.26667	0.04753	0.06786	0.10211	0.1148	0.20535
													2.33333	0.04867	0.06993	0.10549	0.11941	0.22809
													2.4	0.0495	0.07021	0.10548	0.12073	0.24689
													2.46667	0.05142	0.07311	0.10832	0.12729	0.27137
													2.53333	0.05223	0.07366	0.10903	0.13091	0.29355
													2.6	0.05324	0.07557	0.11022	0.13764	0.3176
													2.66667	0.0546	0.07621	0.11231	0.14475	0.3426
													2.73333	0.04728	0.07815	0.11543	0.15338	0.37057
													2.8	0.04729	0.07918	0.11572	0.16138	0.38542
													2.86667	0.04924	0.08188	0.11745	0.17095	0.41206
													2.93333	0.04966	0.08267	0.1214	0.17918	0.43131
													3	0.05011	0.0833	0.12077	0.19123	0.45178
													3.06667	0.05313	0.08589	0.12275	0.21674	0.47525
													3.13333	0.05238	0.08663	0.12344	0.22795	0.48689
													3.2	0.05328	0.08792	0.12529	0.24269	0.50616
													3.26667	0.05549	0.08934	0.12715	0.2606	0.52729
													3.33333	0.05656	0.09071	0.12945	0.27693	0.53373
													3.4	0.05661	0.09169	0.12888	0.29261	0.54271
													3.46667	0.05869	0.09268	0.13203	0.30802	0.55982
													3.53333	0.05939	0.09273	0.13358	0.32583	0.56774
													3.6	0.05964	0.09427	0.13392	0.34339	0.58304
													3.66667	0.0606	0.09456	0.13474	0.3564	0.59045
													3.73333	0.06173	0.09752	0.13858	0.37723	0.60441
													3.8	0.0637	0.09873	0.14151	0.39498	0.61763
													3.86667	0.06385	0.10005	0.14175	0.40527	0.62202
													3.93333	0.06467	0.09987	0.14113	0.4201	0.62596
													4	0.06561	0.10188	0.14424	0.43887	0.64108
													4.06667	0.06755	0.10207	0.14471	0.44976	0.6427
													4.13333	0.06789	0.10303	0.14661	0.46506	0.65253
													4.2	0.06766	0.10421	0.14909	0.48273	0.65974
													4.26667	0.06983	0.10569	0.14951	0.49533	0.66411
													4.33333	0.07118	0.10638	0.15306	0.51027	0.66945
													4.4	0.07127	0.10628	0.15457	0.5203	0.67598
													4.53333	0.07212	0.10775	0.1549	0.52924	0.68164
													4.6	0.07277	0.10967	0.15797	0.54062	0.68792
													4.66667	0.07429	0.10956	0.15945	0.55021	0.69314
													4.73333	0.07321	0.11055	0.1596	0.55945	0.70016
													4.8	0.07571	0.11223	0.16191	0.57089	0.70474
													4.86667	0.07601	0.11287	0.1644	0.57706	0.70984
													4.93333	0.07823	0.11434	0.16818	0.59233	0.72199
													5	0.07797	0.11456	0.16831	0.59447	0.72429
													5.06667	0.07908	0.11608	0.17228	0.60322	0.72513
													5.13333	0.0795	0.11654	0.17384	0.6101	0.72877
													5.2	0.08104	0.11798	0.17967	0.62006	0.7396
													5.26667	0.08097	0.11914	0.18109	0.62216	0.74442
													5.33333	0.08372	0.11955	0.18501	0.63242	0.75435
													5.4	0.08285	0.11967	0.1867	0.63703	0.75357
													5.46667	0.08335	0.12019	0.19115	0.63948	0.75293
													5.6	0.08447	0.12136	0.19563	0.64797	0.70573
													5.66667	0.08454	0.12078	0.19568	0.64758	0.70004
													5.73333	0.08537	0.12186	0.20044	0.65807	0.71159
													5.8	0.08732	0.12432	0.20654	0.66226	0.71955
													5.86667	0.08846	0.12557	0.20919	0.66857	0.72233
													5.93333	0.08781	0.12432	0.21383	0.67322	0.72352
													6	0.08982	0.12691	0.21934	0.67834	0.73306
													6.06667	0.08923	0.12641	0.22356	0.68268	0.73831
													6.13333	0.0907	0.12617	0.22886	0.68701	0.74148
													6.2	0.09234	0.12833	0.23684	0.69213	0.74735
													6.26667	0.09165	0.12837	0.2413	0.69735	0.74994
													6.33333	0.09286	0.13051	0.24699	0.69979	0.75637
													6.4	0.09265	0.13048	0.25401	0.70361	0.76051
													6.46667	0.09414	0.13093	0.25851	0.71128	0.77025
													6.6	0.09496	0.13169	0.26701	0.71509	0.76838
													6.66667	0.09377	0.13174	0.27326	0.71337	0.77
													6.73333	0.09562	0.13289	0.28018	0.71944	0.77609
													6.8	0.09598	0.13493	0.28866	0.72455	0.78289
													6.86667	0.09647	0.13422	0.29465	0.72806	0.79401
													6.93333	0.09809	0.13514	0.30231	0.72616	0.78856
													7	0.0993	0.13683	0.30917	0.73346	0.79946
													7.06667	0.09871	0.13706	0.31682	0.74046	0.80553
													7.13333	0.10001	0.13719	0.32245	0.74203	0.80551
													7.2	0.10049	0.13749	0.33126	0.74373	0.807
													7.26667	0.10161	0.13954	0.34261	0.75295	0.81334
													7.33333	0.1026	0.13997	0.34746	0.74958	0.81895
													7.4	0.10293	0.1412	0.3548	0.75721	0.82509
													7.46667	0.10272	0.14125	0.36151	0.7565	0.82661
													7.53333	0.10307	0.1416	0.3679	0.75983	0.82999
													7.6	0.10506	0.14125	0.37883	0.76635	0.83268
													7.66667	0.10351	0.14254	0.38341	0.76403	0.83131
													7.73333	0.10561	0.14486	0.39166	0.76673	0.84037
													7.8	0.10561	0.14536	0.39889	0.7746	0.84927
													7.86667	0.10628	0.14477	0.40526	0.77113	0.84803
													7.93333	0.10631	0.1456	0.41432	0.77841	0.85358
													8	0.10833	0.14609	0.41776	0.78138	0.85718
													8.06667	0.10709	0.14807	0.42541	0.78208	0.86449
													8.13333	0.10984	0.14863	0.43309	0.78526	0.86801
													8.2	0.10994	0.14811	0.43857	0.78826	0.87166
													8.26667	0.10988	0.15045	0.44561	0.79059	0.87348
													8.33333	0.11132	0.15148	0.45485	0.79035	0.87593
													8.4	0.11108	0.15029	0.46066	0.79281	0.87583
													8.46667	0.11101	0.15018	0.46288	0.79359	0.87529
													8.53333	0.11194	0.1517	0.46921	0.79204	0.87973
													8.66667	0.113	0.15234	0.47792	0.80048	0.88306
													8.73333	0.11203	0.15365	0.48205	0.79841	0.88561
													8.8	0.11353	0.15459	0.48661	0.80149	0.89074
													8.86667	0.11365	0.15528	0.49336	0.80598	0.89102
													8.93333	0.11468	0.15609	0.49848	0.8102	0.89895
													9	0.11458	0.15721	0.50135	0.81088	0.90134
													9.06667	0.11556	0.15688	0.50898	0.8142	0.90256
													9.13333	0.11751	0.15904	0.51628	0.8162	0.90368
													9.2	0.11751	0.15835	0.51679	0.81617	0.90731
													9.26667	0.11769	0.15998	0.5253	0.82166	0.9106
													9.33333	0.11986	0.16117	0.52834	0.81856	0.91149
													9.4	0.11894	0.16138	0.5352	0.82665	0.9172
													9.46667	0.11851	0.16243	0.53793	0.82436	0.91348
													9.53333	0.1187	0.16232	0.5388	0.82412	0.91307
													9.6	0.1194	0.16416	0.54476	0.83236	0.91363
													9.66667	0.12064	0.16532	0.55045	0.83357	0.91836
													9.73333	0.11995	0.16529	0.55091	0.83015	0.91854
													9.8	0.12061	0.16694	0.55756	0.83805	0.9225
													9.86667	0.12211	0.16698	0.55901	0.83922	0.92379
													9.93333	0.12285	0.16834	0.56434	0.84109	0.92902
													10	0.12238	0.16858	0.5665	0.8434	0.93104
													10.0667	0.12308	0.1703	0.56942	0.8439	0.92289
													10.1333	0.12266	0.17018	0.57259	0.84654	0.92781
													10.2	0.12294	0.17119	0.57424	0.84995	0.92347
													10.2667	0.12645	0.17555	0.58326	0.85594	0.93351
													10.3333	0.12513	0.17484	0.58742	0.85788	0.93956
													10.4	0.12584	0.17573	0.58791	0.85811	0.93574
													10.4667	0.12637	0.17766	0.59393	0.86819	0.9365
													10.5333	0.12655	0.17742	0.5957	0.86412	0.93237
													10.6	0.12781	0.17927	0.596	0.86442	0.9347
													10.6667	0.12783	0.17957	0.60115	0.86755	0.93492
													10.7333	0.12802	0.18071	0.60182	0.86915	0.93636
													10.8	0.12821	0.18096	0.60538	0.87092	0.93674
													10.8667	0.12727	0.18201	0.60526	0.87197	0.93513
													10.9333	0.12892	0.18499	0.61118	0.8787	0.93539
													11	0.12928	0.18549	0.61454	0.87707	0.93813
													11.0667	0.1312	0.1882	0.61717	0.88509	0.94375
													11.1333	0.13167	0.18953	0.62052	0.88334	0.94707
													11.2	0.13076	0.18963	0.62088	0.88071	0.94112
													11.2667	0.13134	0.19165	0.62196	0.88596	0.94468
													11.3333	0.12998	0.19194	0.61967	0.88187	0.9425
													11.4	0.13142	0.19395	0.62454	0.88794	0.94233
													11.4667	0.13158	0.19536	0.62444	0.88989	0.94003
													11.5333	0.13274	0.19712	0.62402	0.88703	0.94054
													11.6	0.13398	0.19916	0.6285	0.88926	0.94153
													11.6667	0.13475	0.20056	0.63001	0.89585	0.94874
													11.7333	0.13514	0.20167	0.63024	0.89361	0.94674
													11.8	0.13459	0.20336	0.6339	0.89246	0.94614
													11.8667	0.13556	0.20596	0.63277	0.89371	0.94315
													11.9333	0.13581	0.2064	0.63269	0.89531	0.94039
													12	0.13587	0.20934	0.63772	0.89565	0.94467
													12.0667	0.13658	0.21214	0.63664	0.89999	0.94352
													12.1333	0.13858	0.21571	0.64297	0.90521	0.94734
													12.2	0.13796	0.21642	0.64194	0.90142	0.94818
													12.2667	0.13759	0.21789	0.64227	0.90364	0.94836
													12.3333	0.13971	0.2224	0.64304	0.90389	0.94775
													12.4	0.13962	0.22331	0.64762	0.90492	0.94928
													12.4667	0.13805	0.2253	0.64797	0.90282	0.94354
													12.5333	0.14028	0.22969	0.65042	0.9107	0.95051
													12.6	0.14023	0.23053	0.65125	0.90764	0.95434
													12.6667	0.14017	0.23234	0.65294	0.90878	0.94753
													12.7333	0.14151	0.2364	0.65619	0.91163	0.95411
													12.8	0.14142	0.23777	0.65556	0.91216	0.94676
													12.8667	0.14157	0.24187	0.6547	0.91107	0.94708
													12.9333	0.14057	0.24382	0.65496	0.90719	0.94722
													13	0.14202	0.2475	0.65936	0.91331	0.94446
													13.0667	0.14283	0.24967	0.66147	0.91241	0.94729
													13.1333	0.14423	0.25398	0.66647	0.91379	0.94894
													13.2	0.14473	0.25635	0.66301	0.91279	0.94966
													13.2667	0.14312	0.25963	0.66522	0.9126	0.9433
													13.3333	0.14373	0.2635	0.66519	0.91116	0.94424
													13.4	0.14368	0.26581	0.67144	0.91763	0.94732
													13.4667	0.14587	0.26702	0.6674	0.91412	0.94082
													13.5333	0.14586	0.27154	0.67387	0.91691	0.95114
													13.6	0.14562	0.27452	0.67256	0.91341	0.94888
													13.6667	0.14711	0.27953	0.68168	0.92061	0.95371
													13.7333	0.14578	0.28112	0.67805	0.91478	0.94198
													13.8	0.14734	0.28642	0.67763	0.91977	0.95241
													13.8667	0.14831	0.29098	0.68213	0.92294	0.94767
													13.9333	0.1488	0.29404	0.68048	0.91995	0.95175
													14	0.14888	0.29747	0.67967	0.92271	0.94908
													14.0667	0.14961	0.30179	0.68316	0.9154	0.94944
													14.1333	0.15022	0.30697	0.68952	0.92247	0.95531
													14.2	0.1492	0.30636	0.68836	0.91859	0.95145
													14.2667	0.15149	0.31197	0.69184	0.91976	0.94865
													14.3333	0.15026	0.31354	0.69556	0.92244	0.94741
													14.4	0.15138	0.32005	0.69737	0.92392	0.94819
													14.4667	0.15198	0.32212	0.69392	0.91957	0.94592
													14.5333	0.15222	0.3263	0.70146	0.92248	0.95089
													14.6	0.15314	0.32961	0.69926	0.92155	0.9526
													14.6667	0.15303	0.33421	0.70758	0.92447	0.94847
													14.7333	0.15394	0.33786	0.70187	0.92476	0.94747
													14.8	0.15415	0.34293	0.7034	0.92242	0.94955
													14.8667	0.15352	0.3431	0.70174	0.9181	0.94547
													14.9333	0.15454	0.34743	0.70677	0.92133	0.94916
													15	0.15443	0.34644	0.7027	0.91654	0.94272
													15.0667	0.1552	0.35438	0.70897	0.91925	0.94616
													15.1333	0.15622	0.35571	0.71025	0.92098	0.94698
													15.2	0.15566	0.36051	0.71184	0.91768	0.94253
													15.2667	0.15678	0.36488	0.71519	0.91814	0.94771
													15.3333	0.15821	0.36827	0.71652	0.92293	0.95117
													15.4	0.15761	0.37114	0.71634	0.91971	0.94703
													15.4667	0.15848	0.37576	0.71948	0.91714	0.94527
													15.5333	0.15837	0.38066	0.71932	0.92145	0.9469
													15.6	0.15957	0.3863	0.72376	0.92137	0.94871
													15.6667	0.15939	0.38484	0.72424	0.91585	0.93856
													15.7333	0.15969	0.38961	0.72367	0.91978	0.94522
													15.8	0.15892	0.39174	0.72526	0.92081	0.94442
													15.8667	0.16086	0.39625	0.72719	0.91817	0.94136
													15.9333	0.16026	0.40056	0.72474	0.91298	0.94377
													16	0.16225	0.4026	0.72765	0.92118	0.94299
													16.0667	0.16375	0.40624	0.73291	0.92302	0.94502
													16.1333	0.16469	0.41132	0.73801	0.92327	0.94765
													16.2	0.16348	0.41369	0.73475	0.92188	0.94092
													16.2667	0.16344	0.41596	0.73835	0.91998	0.94388
													16.3333	0.16392	0.41872	0.73952	0.91874	0.94339
													16.4	0.16591	0.42425	0.74389	0.92285	0.94129
													16.4667	0.16535	0.42704	0.74491	0.92251	0.93855
													16.5333	0.167	0.43022	0.74517	0.92279	0.95023
													16.6	0.16669	0.4329	0.7461	0.92483	0.94345
													16.6667	0.1684	0.43686	0.75161	0.92518	0.94925
													16.7333	0.1674	0.43893	0.75008	0.92281	0.94712
													16.8	0.16944	0.44519	0.75464	0.92102	0.9458
													16.8667	0.16996	0.44557	0.75753	0.924	0.94674
													16.9333	0.16999	0.44955	0.75706	0.92838	0.94657
													17	0.16997	0.45366	0.75775	0.92323	0.94123
													17.0667	0.1717	0.459	0.7635	0.92696	0.94967
													17.1333	0.17177	0.45869	0.75967	0.92382	0.9471
													17.2	0.1745	0.4617	0.76472	0.92344	0.94573
													17.2667	0.17316	0.46415	0.76378	0.91645	0.947
													17.3333	0.17454	0.46725	0.76557	0.9213	0.94542
													17.4	0.17368	0.47081	0.76744	0.92258	0.94597
													17.4667	0.17415	0.47374	0.76765	0.91742	0.94093
													17.5333	0.17586	0.47739	0.77135	0.9242	0.94837
													17.6	0.17631	0.48178	0.77543	0.92432	0.94531
													17.6667	0.17881	0.48426	0.7772	0.92302	0.947
													17.7333	0.17864	0.48675	0.78192	0.92036	0.94684
													17.8	0.17956	0.49054	0.78516	0.92247	0.95087
													17.8667	0.18043	0.49218	0.78334	0.92341	0.94844
													17.9333	0.18014	0.49414	0.78229	0.92067	0.94601
													18	0.18245	0.49797	0.7875	0.92711	0.94596
													18.0667	0.18178	0.49754	0.78561	0.92133	0.94082
													18.1333	0.18261	0.50304	0.79026	0.92585	0.9468
													18.2	0.18426	0.5037	0.79067	0.92018	0.94543
													18.2667	0.18532	0.50608	0.79496	0.91901	0.9515
													18.3333	0.18484	0.51053	0.79484	0.92132	0.94212
													18.4	0.18642	0.51009	0.79556	0.92421	0.94676
													18.4667	0.1882	0.51318	0.801	0.92514	0.94557
													18.5333	0.18871	0.51662	0.79985	0.92558	0.94973
													18.6	0.18988	0.5194	0.80435	0.92734	0.94993
													18.6667	0.1916	0.51955	0.80547	0.9271	0.94696
													18.7333	0.19092	0.51848	0.80408	0.9181	0.94454
													18.8	0.19385	0.5248	0.80919	0.92464	0.94927
													18.8667	0.19277	0.52377	0.81105	0.92155	0.94517
													18.9333	0.19371	0.52228	0.80862	0.92049	0.94428
													19	0.19269	0.52658	0.81275	0.92267	0.94019
													19.0667	0.19637	0.52884	0.81429	0.92245	0.95329
													19.1333	0.19806	0.53073	0.81947	0.92436	0.94536
													19.2	0.19991	0.53181	0.81831	0.92265	0.94457
													19.2667	0.20028	0.53534	0.82141	0.9242	0.95197
													19.3333	0.20185	0.53667	0.8228	0.92379	0.94511
													19.4	0.20235	0.53712	0.82224	0.91963	0.94145
													19.4667	0.20414	0.53822	0.82688	0.92613	0.94539
													19.5333	0.20585	0.5401	0.83252	0.92323	0.94557
													19.6	0.20537	0.54361	0.82987	0.92542	0.94936
													19.6667	0.20849	0.54575	0.83474	0.92666	0.95031
													19.7333	0.21028	0.54902	0.8334	0.92869	0.94862
													19.8	0.20953	0.5476	0.83348	0.92319	0.94547
													19.8667	0.21126	0.54998	0.83745	0.92863	0.94801
													19.9333	0.21358	0.5538	0.84181	0.92457	0.94813
													20	0.21499	0.55384	0.84172	0.92552	0.94645
													20.0667	0.21583	0.55759	0.84148	0.9294	0.94792
													20.1333	0.21619	0.55616	0.84379	0.92652	0.94901
													20.2	0.21996	0.55869	0.84814	0.92435	0.94954
													20.2667	0.2228	0.56067	0.84877	0.92839	0.94976
													20.3333	0.22175	0.56165	0.84981	0.92855	0.94868
													20.4	0.22369	0.56223	0.84835	0.92436	0.94533
													20.4667	0.22361	0.56376	0.8512	0.92386	0.94642
													20.5333	0.22646	0.56765	0.85173	0.92467	0.94288
													20.6	0.22671	0.56649	0.84968	0.9194	0.94161
													20.6667	0.23082	0.57036	0.85862	0.9276	0.9453
													20.7333	0.23035	0.57309	0.85669	0.92527	0.94753
													20.8	0.23251	0.5706	0.8615	0.92073	0.94446
													20.8667	0.23587	0.57203	0.86006	0.92742	0.94687
													20.9333	0.23669	0.57505	0.85989	0.92275	0.94912
													21	0.23935	0.57457	0.86243	0.92687	0.94266
													21.0667	0.23983	0.57787	0.86505	0.92271	0.94523
													21.1333	0.24394	0.58069	0.86895	0.92699	0.948
													21.2	0.24301	0.57952	0.86774	0.92483	0.94561
													21.2667	0.24676	0.58289	0.86792	0.92669	0.94717
													21.3333	0.24808	0.58364	0.87132	0.92935	0.94672
													21.4	0.24984	0.58458	0.87357	0.92331	0.94316
													21.4667	0.25138	0.58636	0.87303	0.92695	0.94989
													21.5333	0.25504	0.58921	0.87748	0.93039	0.9444
													21.6	0.2575	0.59055	0.87768	0.92495	0.94696
													21.6667	0.25541	0.58657	0.87146	0.92204	0.93699
													21.7333	0.26062	0.59066	0.8846	0.92804	0.94818
													21.8	0.26187	0.59209	0.88211	0.92204	0.94888
													21.8667	0.26355	0.59042	0.8792	0.92469	0.94209
													21.9333	0.267	0.59357	0.88413	0.92946	0.94127
													22	0.26993	0.59867	0.88535	0.93121	0.94422
													22.0667	0.26967	0.59827	0.88257	0.92982	0.94637
													22.1333	0.2728	0.59762	0.88586	0.92424	0.94884
													22.2	0.2713	0.59756	0.88197	0.92118	0.93602
													22.2667	0.27483	0.60009	0.8835	0.92039	0.94177
													22.3333	0.27705	0.60122	0.88683	0.92028	0.93944
													22.4	0.28026	0.60371	0.8928	0.92561	0.94421
													22.4667	0.28045	0.60305	0.89003	0.92611	0.94659
													22.5333	0.28547	0.60757	0.89278	0.92934	0.94412
													22.6	0.28731	0.60514	0.89353	0.92555	0.94101
													22.6667	0.28843	0.60769	0.89277	0.92521	0.94684
													22.7333	0.29185	0.60788	0.89284	0.92581	0.94374
													22.8	0.29512	0.61227	0.90118	0.92536	0.94483
													22.8667	0.29368	0.60742	0.89713	0.92194	0.94013
													22.9333	0.29846	0.61152	0.89776	0.92819	0.94573
													23	0.29969	0.61358	0.89847	0.92866	0.94347
													23.0667	0.30137	0.61703	0.89613	0.92592	0.94073
													23.1333	0.30594	0.616	0.90006	0.92513	0.94316
													23.2	0.30544	0.61641	0.90101	0.92597	0.94175
													23.2667	0.30734	0.61425	0.89786	0.91946	0.93807
													23.3333	0.31033	0.61858	0.90184	0.92806	0.94122
													23.4	0.31221	0.61786	0.90069	0.91986	0.93933
													23.4667	0.31232	0.61903	0.89826	0.92474	0.93888
													23.5333	0.31437	0.62206	0.90081	0.91924	0.93586
													23.6	0.31785	0.62175	0.90118	0.92057	0.936
													23.6667	0.31945	0.62192	0.90417	0.9219	0.93123
													23.7333	0.32392	0.62728	0.91058	0.92606	0.93999
													23.8	0.32765	0.62668	0.90824	0.9272	0.94251
													23.8667	0.32917	0.63008	0.91276	0.93179	0.94304
													23.9333	0.3306	0.62749	0.90879	0.92241	0.93533
													24	0.33402	0.63088	0.90785	0.92817	0.94208
													24.0667	0.33434	0.63025	0.90865	0.92294	0.93726
													24.1333	0.33364	0.6259	0.90708	0.91966	0.93497
													24.2	0.3384	0.63175	0.91299	0.91918	0.93502
													24.2667	0.3427	0.63556	0.91199	0.92689	0.94235
													24.3333	0.34468	0.63349	0.91667	0.92716	0.94218
													24.4	0.3431	0.63318	0.9078	0.92316	0.93265
													24.4667	0.34902	0.63681	0.91337	0.92726	0.94087
													24.5333	0.35169	0.63887	0.91593	0.92586	0.9426
													24.6	0.35477	0.63995	0.91147	0.92426	0.936
													24.6667	0.3566	0.63932	0.91827	0.92679	0.94102
													24.7333	0.35787	0.64075	0.91512	0.92196	0.93929
													24.8	0.36147	0.64088	0.92048	0.92457	0.93979
													24.8667	0.36328	0.64119	0.92005	0.92889	0.94579
													24.9333	0.36634	0.6431	0.91907	0.92768	0.94111
													25	0.3671	0.64453	0.91891	0.93056	0.9385
													25.0667	0.36982	0.64573	0.92088	0.92718	0.93648
													25.1333	0.37146	0.64536	0.91885	0.92382	0.94114
													25.2	0.37661	0.65114	0.92338	0.92622	0.94308
													25.2667	0.37768	0.64862	0.92066	0.92931	0.94261
													25.3333	0.38054	0.64694	0.92077	0.93119	0.94371
													25.4	0.38257	0.65295	0.92827	0.93094	0.94592
													25.4667	0.38381	0.65246	0.92643	0.93103	0.94518
													25.5333	0.38546	0.65162	0.92265	0.92708	0.93619
													25.6	0.39202	0.65656	0.93067	0.93231	0.94792
													25.6667	0.38979	0.65382	0.92653	0.92603	0.94214
													25.7333	0.39469	0.65792	0.92695	0.92793	0.94287
													25.8	0.39389	0.65652	0.92736	0.93051	0.9409
													25.8667	0.39791	0.65978	0.92956	0.92796	0.94329
													25.9333	0.3981	0.65794	0.92256	0.92469	0.93437
													26	0.39985	0.65817	0.92837	0.92667	0.937
													26.0667	0.4042	0.66212	0.92844	0.92675	0.94276
													26.1333	0.40644	0.66281	0.93027	0.92932	0.9484
													26.2	0.4096	0.66318	0.92948	0.92748	0.94113
													26.2667	0.41211	0.66527	0.93047	0.93149	0.94132
													26.3333	0.41368	0.66561	0.93142	0.92469	0.9407
													26.4	0.41555	0.66978	0.93305	0.92805	0.94495
													26.4667	0.41757	0.66693	0.93467	0.92685	0.94437
													26.5333	0.42065	0.67013	0.9334	0.92989	0.94313
													26.6	0.42088	0.66822	0.93434	0.92916	0.94295
													26.6667	0.42379	0.6719	0.93427	0.93261	0.94749
													26.7333	0.42236	0.67183	0.93524	0.93201	0.94537
													26.8	0.42421	0.67172	0.92908	0.92826	0.939
													26.8667	0.42744	0.67123	0.93632	0.93035	0.94398
													26.9333	0.42775	0.67601	0.93417	0.9358	0.94879
													27	0.43296	0.67681	0.9381	0.93457	0.9491
													27.0667	0.43163	0.67516	0.93573	0.92919	0.94437
													27.1333	0.43235	0.67505	0.93212	0.93035	0.94074
													27.2	0.43581	0.67595	0.93232	0.92852	0.93898
													27.2667	0.43864	0.67864	0.9327	0.9307	0.94608
													27.3333	0.44041	0.67783	0.9347	0.93087	0.94653
													27.4	0.44364	0.68268	0.93573	0.93015	0.94915
													27.4667	0.44133	0.68033	0.9347	0.92775	0.94613
													27.5333	0.44624	0.68143	0.93312	0.92754	0.94278
													27.6	0.44903	0.68241	0.93881	0.93605	0.9456
													27.6667	0.44954	0.68582	0.93772	0.9348	0.95087
													27.7333	0.45331	0.68431	0.94119	0.93475	0.94026
													27.8	0.45331	0.68291	0.93461	0.92872	0.94482
													27.8667	0.45354	0.68652	0.93518	0.9301	0.93906
													27.9333	0.45772	0.68534	0.94053	0.93187	0.9416
													28	0.45817	0.68838	0.93845	0.92837	0.94381
													28.0667	0.4599	0.69045	0.9411	0.92759	0.9421
													28.1333	0.46277	0.68973	0.94102	0.92822	0.94043
													28.2	0.46199	0.69092	0.94027	0.93086	0.94477
													28.2667	0.46685	0.69391	0.94517	0.93056	0.94578
													28.3333	0.46649	0.69182	0.939	0.92553	0.94189
													28.4	0.46693	0.69225	0.94183	0.93566	0.94912
													28.4667	0.46929	0.69258	0.9394	0.9255	0.93968
													28.5333	0.47098	0.69598	0.94277	0.92979	0.94338
													28.6	0.47391	0.69689	0.94499	0.93414	0.94689
													28.6667	0.47441	0.69422	0.94109	0.92972	0.94325
													28.7333	0.4752	0.69639	0.94171	0.9286	0.93961
													28.8	0.47675	0.69803	0.94453	0.93328	0.94472
													28.8667	0.4772	0.69705	0.94379	0.93234	0.94749
													28.9333	0.48227	0.70271	0.94462	0.9318	0.94564
													29	0.48002	0.70074	0.94043	0.9347	0.94163
													29.0667	0.48426	0.70089	0.9439	0.93176	0.94779
													29.1333	0.4849	0.69963	0.942	0.93068	0.94289
													29.2	0.48467	0.70317	0.94227	0.93065	0.9428
													29.2667	0.48908	0.70277	0.94408	0.9342	0.9478
													29.3333	0.48671	0.70411	0.94362	0.93082	0.9486
													29.4	0.49202	0.7052	0.94259	0.93056	0.94523
													29.4667	0.49113	0.70378	0.94082	0.92972	0.94154
													29.5333	0.49557	0.70765	0.94782	0.93148	0.94517
													29.6	0.49566	0.70862	0.94646	0.93173	0.94862
													29.6667	0.49533	0.70778	0.9432	0.93079	0.94281
													29.7333	0.49796	0.70919	0.93977	0.92984	0.94205
													29.8	0.501	0.71266	0.94629	0.93569	0.9432
													29.8667	0.50137	0.71182	0.94782	0.93354	0.94547
													29.9333	0.50232	0.71131	0.94617	0.9328	0.94689
													30	0.50438	0.71465	0.94236	0.93102	0.94788
													30.0667	0.50376	0.71516	0.94881	0.93133	0.94491
													30.1333	0.50595	0.71606	0.94511	0.93227	0.94472
													30.2	0.50757	0.71754	0.94635	0.9354	0.94725
													30.2667	0.50945	0.7151	0.9465	0.93154	0.94379
													30.3333	0.5091	0.7152	0.94594	0.93257	0.94736
													30.4	0.51025	0.7173	0.95028	0.93717	0.94796
													30.4667	0.51309	0.71904	0.95267	0.93401	0.94492
													30.5333	0.51541	0.72299	0.95111	0.93706	0.94425
													30.6	0.51542	0.71996	0.94637	0.93227	0.94445
													30.6667	0.51609	0.72321	0.9457	0.93542	0.94518
													30.7333	0.51774	0.72092	0.94697	0.93272	0.94546
													30.8	0.51574	0.72175	0.94605	0.92864	0.94298
													30.8667	0.5179	0.72391	0.94237	0.93146	0.94674
													30.9333	0.52029	0.726	0.94572	0.92922	0.94363
													31	0.52248	0.72681	0.95024	0.93172	0.95021
													31.0667	0.52099	0.72191	0.94331	0.93207	0.9413
													31.1333	0.52268	0.72583	0.94847	0.93474	0.94414
													31.2	0.52662	0.72881	0.95104	0.9351	0.94726
													31.2667	0.52576	0.72771	0.94811	0.93298	0.94715
													31.3333	0.52966	0.72975	0.95068	0.93601	0.95125
													31.4	0.52945	0.72981	0.95184	0.93603	0.94689
													31.4667	0.53323	0.72986	0.95032	0.93597	0.94853
													31.5333	0.53301	0.72789	0.94714	0.93339	0.94159
													31.6	0.53135	0.73232	0.94978	0.93486	0.9459
													31.6667	0.53263	0.73236	0.94908	0.93306	0.94279
													31.7333	0.53519	0.73132	0.94937	0.9329	0.94315
													31.8	0.54165	0.73465	0.95494	0.93569	0.94846
													31.8667	0.53961	0.73413	0.94888	0.93711	0.9472
													31.9333	0.54282	0.73336	0.95063	0.93304	0.94484
													32	0.54111	0.73637	0.94962	0.93395	0.94358
													32.0667	0.53982	0.73597	0.94838	0.9247	0.94206
													32.1333	0.54199	0.73846	0.95294	0.93573	0.9444
													32.2	0.54453	0.74095	0.95449	0.9364	0.94851
													32.2667	0.54366	0.73876	0.95145	0.93425	0.94579
													32.3333	0.54658	0.74029	0.94835	0.93328	0.94707
													32.4	0.54663	0.74313	0.95281	0.93782	0.94605
													32.4667	0.54848	0.73833	0.94896	0.93338	0.94412
													32.5333	0.54866	0.74236	0.94968	0.93554	0.94546
													32.6	0.55058	0.74638	0.95203	0.93461	0.95075
													32.6667	0.5515	0.7432	0.9545	0.93682	0.94281
													32.7333	0.55354	0.74498	0.94851	0.93948	0.94906
													32.8	0.55236	0.74216	0.94821	0.92677	0.94413
													32.8667	0.55221	0.74244	0.94782	0.92938	0.94014
													32.9333	0.55542	0.74867	0.95102	0.93701	0.94888
													33	0.55632	0.74766	0.95019	0.93205	0.94118
													33.0667	0.55485	0.74403	0.94587	0.92988	0.9421
													33.1333	0.55943	0.74882	0.95576	0.93471	0.945
													33.2	0.56055	0.75114	0.95623	0.93951	0.9518
													33.2667	0.56348	0.75353	0.95443	0.94038	0.94928
													33.3333	0.56554	0.75307	0.95936	0.93934	0.94927
													33.4	0.56124	0.75165	0.9534	0.93376	0.94553
													33.4667	0.5608	0.74931	0.95111	0.93215	0.94353
													33.5333	0.5658	0.7537	0.95557	0.93591	0.94797
													33.6	0.56663	0.75907	0.95659	0.93875	0.94553
													33.6667	0.5688	0.75568	0.95297	0.93991	0.94982
													33.7333	0.56993	0.7584	0.95883	0.9392	0.94918
													33.8	0.56937	0.75767	0.95527	0.93483	0.94762
													33.8667	0.5688	0.75934	0.95816	0.9381	0.9504
													33.9333	0.56946	0.75822	0.95226	0.9382	0.94229
													34	0.57389	0.76033	0.95088	0.93274	0.94785
													34.0667	0.57393	0.76233	0.95523	0.93569	0.94876
													34.1333	0.57544	0.76254	0.95652	0.93672	0.94986
													34.2	0.57532	0.76063	0.95545	0.93656	0.94486
													34.2667	0.57401	0.76244	0.95204	0.94083	0.95188
													34.3333	0.57594	0.76412	0.95455	0.93787	0.94949
													34.4	0.57807	0.76533	0.95361	0.93923	0.94847
													34.4667	0.57886	0.76617	0.95356	0.93766	0.95259
													34.5333	0.58038	0.76785	0.95866	0.94094	0.94712
													34.6	0.58118	0.76557	0.95318	0.93456	0.94688
													34.6667	0.58357	0.76859	0.9567	0.93906	0.95156
													34.7333	0.58376	0.77108	0.96171	0.93958	0.95253
													34.8	0.5873	0.77406	0.9585	0.94006	0.95396
													34.8667	0.58642	0.76709	0.95783	0.94047	0.95102
													34.9333	0.5851	0.77074	0.95718	0.93967	0.95013
													35	0.58733	0.77345	0.95799	0.93956	0.95067
													35.0667	0.58931	0.77214	0.95848	0.93906	0.9535
													35.1333	0.58938	0.77422	0.95871	0.93926	0.94855
													35.2	0.58557	0.77424	0.95943	0.94124	0.9524
													35.2667	0.59318	0.77668	0.95476	0.93951	0.95234
													35.3333	0.59223	0.77468	0.96152	0.9406	0.95161
													35.4	0.59445	0.77914	0.96196	0.94512	0.956
													35.4667	0.59375	0.77692	0.95991	0.94294	0.95361
													35.5333	0.59664	0.78019	0.9603	0.94066	0.95268
													35.6	0.59747	0.78179	0.96247	0.94168	0.95623
													35.6667	0.5989	0.78129	0.96162	0.94172	0.95194
													35.7333	0.5994	0.78389	0.95308	0.94397	0.95618
													35.8	0.59762	0.78265	0.96106	0.94114	0.95138
													35.8667	0.60158	0.78344	0.96004	0.94266	0.94961
													35.9333	0.60142	0.7856	0.96073	0.93691	0.95135
													36	0.60138	0.78294	0.95774	0.94453	0.95098
													36.0667	0.60123	0.78981	0.96053	0.93965	0.95135
													36.1333	0.6038	0.78651	0.96076	0.9458	0.95198
													36.2	0.60415	0.78853	0.96319	0.94606	0.95314
													36.2667	0.60509	0.78694	0.95789	0.94129	0.94793
													36.3333	0.60527	0.78824	0.96237	0.93968	0.95016
													36.4	0.60737	0.79244	0.96352	0.94506	0.95806
													36.4667	0.60607	0.78971	0.96374	0.93932	0.95542
													36.5333	0.60992	0.79328	0.96656	0.94788	0.95987
													36.6	0.60787	0.79074	0.96389	0.94115	0.94676
													36.6667	0.61099	0.79122	0.9614	0.94585	0.95101
													36.7333	0.60968	0.79422	0.95862	0.94234	0.94789
													36.8	0.61024	0.79712	0.96395	0.94321	0.95503
													36.8667	0.61078	0.79547	0.96385	0.9426	0.95534
													36.9333	0.61237	0.79709	0.96291	0.94257	0.95057
													37	0.61057	0.79358	0.95876	0.93929	0.95179
													37.0667	0.61387	0.79667	0.96232	0.94391	0.95133
													37.1333	0.6169	0.79819	0.95981	0.94041	0.95098
													37.2	0.61535	0.79958	0.9629	0.94296	0.95034
													37.2667	0.61458	0.79851	0.96216	0.94091	0.94697
													37.3333	0.61594	0.80081	0.96064	0.94275	0.95575
													37.4	0.61623	0.80135	0.96237	0.94347	0.95897
													37.4667	0.61595	0.80294	0.96257	0.94267	0.95055
													37.5333	0.61832	0.80478	0.961	0.94272	0.95208
													37.6	0.61911	0.80053	0.96477	0.94375	0.95493
													37.6667	0.61826	0.8027	0.9625	0.94496	0.95473
													37.7333	0.62442	0.8097	0.96897	0.95034	0.95504
													37.8	0.62321	0.8085	0.96463	0.94271	0.95653
													37.8667	0.62493	0.81131	0.964	0.94945	0.95308
													37.9333	0.62316	0.80641	0.9602	0.94298	0.95529
													38	0.62364	0.81077	0.96366	0.94363	0.95464
													38.0667	0.62472	0.80798	0.96196	0.94162	0.954
													38.1333	0.6273	0.8093	0.967	0.94776	0.95042
													38.2	0.62746	0.81152	0.96546	0.94133	0.9564
													38.2667	0.62734	0.8113	0.96367	0.94574	0.95108
													38.3333	0.62809	0.81423	0.96138	0.94709	0.95538
													38.4	0.62925	0.81325	0.96593	0.94583	0.95599
													38.4667	0.62847	0.81444	0.96641	0.94005	0.95051
													38.5333	0.62846	0.81536	0.95988	0.94478	0.95503
													38.6	0.63155	0.81522	0.96569	0.94611	0.95717
													38.6667	0.63241	0.8167	0.96705	0.94756	0.95499
													38.7333	0.63075	0.81696	0.96484	0.94396	0.95441
													38.8	0.63268	0.81934	0.96492	0.94915	0.95528
													38.8667	0.63124	0.81502	0.96353	0.94387	0.95064
													38.9333	0.63485	0.8201	0.96679	0.94329	0.95034
													39	0.63572	0.81967	0.96083	0.94779	0.95425
													39.0667	0.63701	0.82288	0.96702	0.94496	0.95465
													39.1333	0.63478	0.81987	0.96561	0.94307	0.9559
													39.2	0.63368	0.82308	0.96633	0.94299	0.95254
													39.2667	0.63667	0.82219	0.96172	0.94661	0.94878
													39.3333	0.63782	0.82695	0.96398	0.94627	0.95393
													39.4	0.63708	0.82008	0.96206	0.94318	0.95067
													39.4667	0.63688	0.82448	0.96219	0.94569	0.94508
													39.5333	0.63868	0.8252	0.96458	0.94446	0.95724
													39.6	0.63946	0.828	0.96486	0.94322	0.95577
													39.6667	0.64475	0.82977	0.97082	0.94969	0.9597
													39.7333	0.64188	0.8302	0.97121	0.94644	0.95372
													39.8	0.63896	0.83001	0.96195	0.94283	0.95189
													39.8667	0.64468	0.83171	0.96757	0.94988	0.95257
													39.9333	0.64621	0.83286	0.96506	0.94635	0.95731
													40	0.64548	0.83252	0.96856	0.9467	0.95237
													40.0667	0.64184	0.82942	0.96165	0.94404	0.94865
													40.1333	0.64487	0.83481	0.96865	0.94865	0.9533
													40.2	0.64964	0.83921	0.97114	0.94855	0.96051
													40.2667	0.64727	0.8342	0.97035	0.94891	0.95418
													40.3333	0.64831	0.83636	0.96503	0.94324	0.95342
													40.4	0.64853	0.83811	0.96928	0.94962	0.9543
													40.4667	0.65251	0.84052	0.9664	0.94753	0.95436
													40.5333	0.64555	0.83958	0.96721	0.94779	0.95293
													40.6	0.64939	0.84112	0.96918	0.94963	0.9563
													40.6667	0.64953	0.83982	0.9686	0.94357	0.95634
													40.7333	0.65429	0.84001	0.96706	0.94511	0.95157
													40.8	0.65372	0.8451	0.96712	0.94877	0.95618
													40.8667	0.65004	0.84277	0.96591	0.94135	0.95404
													40.9333	0.6525	0.84376	0.96814	0.94679	0.95404
													41	0.65291	0.84838	0.96533	0.94663	0.96019
													41.0667	0.65394	0.84635	0.96855	0.95696	0.95921
													41.1333	0.65146	0.84427	0.96546	0.9457	0.95193
													41.2	0.65545	0.84962	0.97172	0.94812	0.95981
													41.2667	0.65453	0.84814	0.9639	0.94548	0.95394
													41.3333	0.65694	0.84938	0.96694	0.94789	0.95739
													41.4	0.65677	0.84874	0.96987	0.94958	0.95318
													41.4667	0.65954	0.85513	0.97225	0.94874	0.95768
													41.5333	0.65693	0.84803	0.96954	0.94905	0.95925
													41.6	0.65705	0.85422	0.9679	0.94851	0.95899
													41.7333	0.65469	0.84996	0.96763	0.94467	0.9492
													41.8	0.65949	0.85334	0.9693	0.94761	0.95902
													41.8667	0.66312	0.85474	0.97098	0.94362	0.95819
													41.9333	0.66132	0.85579	0.97168	0.94949	0.95671
													42	0.659	0.85501	0.96556	0.94777	0.95361
													42.0667	0.66134	0.85505	0.97008	0.94702	0.95137
													42.2	0.6607	0.85653	0.96566	0.94911	0.95042
													42.2667	0.66574	0.85931	0.96936	0.95016	0.95658
													42.3333	0.66356	0.85932	0.9718	0.95036	0.95572
													42.4	0.66654	0.86232	0.97345	0.94988	0.95877
													42.4667	0.66025	0.85759	0.9625	0.94596	0.94984
													42.5333	0.66904	0.86505	0.97276	0.95007	0.95184
													42.6	0.66559	0.86353	0.96962	0.94621	0.95425
													42.6667	0.66645	0.86328	0.97241	0.94977	0.95692
													42.7333	0.66412	0.86325	0.96657	0.95077	0.95598
													42.8	0.66582	0.86651	0.97191	0.94951	0.95657
													42.8667	0.66562	0.86307	0.96621	0.95115	0.95693
													42.9333	0.66932	0.86771	0.97679	0.95187	0.95416
													43	0.66776	0.86712	0.97231	0.95311	0.95981
													43.0667	0.66758	0.86809	0.96762	0.95051	0.96065
													43.1333	0.66812	0.8663	0.96585	0.94419	0.94922
													43.2	0.66983	0.86762	0.97089	0.948	0.95535
													43.4	0.66993	0.86815	0.97229	0.94937	0.95596
													43.4667	0.67149	0.86873	0.96943	0.94794	0.96033
													43.5333	0.66958	0.86861	0.96571	0.9452	0.96214
													43.6	0.67328	0.87402	0.97256	0.95038	0.95937
													43.6667	0.67315	0.87524	0.97417	0.95088	0.9629
													43.7333	0.674	0.87192	0.96826	0.95034	0.95601
													43.8	0.67304	0.87025	0.97042	0.94781	0.95273
													43.8667	0.67579	0.8736	0.97216	0.94756	0.95545
													43.9333	0.67649	0.8725	0.96851	0.94946	0.95342
													44	0.67272	0.87107	0.96707	0.94469	0.95197
													44.0667	0.67401	0.87888	0.97179	0.95232	0.95601
													44.1333	0.67507	0.87711	0.97185	0.95124	0.9588
													44.2	0.67173	0.87607	0.96671	0.9479	0.95594
													44.2667	0.67868	0.87942	0.97025	0.94809	0.95773
													44.3333	0.67627	0.87743	0.9699	0.95225	0.95736
													44.4	0.67851	0.87973	0.96964	0.9474	0.95221
													44.4667	0.67937	0.87436	0.9668	0.94504	0.94943
													44.5333	0.67687	0.87804	0.96907	0.94824	0.9551
													44.6	0.67347	0.87569	0.96866	0.94685	0.95185
													44.6667	0.67505	0.87507	0.96354	0.94039	0.94903
													44.7333	0.6716	0.87567	0.96262	0.94252	0.94778
													44.8	0.67739	0.88146	0.96684	0.94784	0.94864
													44.8667	0.67467	0.8788	0.9624	0.94097	0.94792
													44.9333	0.67959	0.88315	0.96737	0.94701	0.94991
													45	0.68069	0.88338	0.97217	0.95178	0.9528
													45.0667	0.68157	0.88025	0.96849	0.95006	0.95549
													45.1333	0.68255	0.88607	0.97147	0.94739	0.95092
													45.2	0.68485	0.88806	0.97051	0.94996	0.95423
													45.2667	0.683	0.88545	0.9669	0.94866	0.9546
													45.4	0.68104	0.88866	0.9696	0.94552	0.94997
													45.4667	0.68541	0.8863	0.96696	0.94823	0.95525
													45.5333	0.68371	0.8879	0.96645	0.9478	0.9552
													45.6	0.68212	0.88548	0.96852	0.94522	0.95463
													45.6667	0.68233	0.88967	0.96636	0.94495	0.94721
													45.7333	0.68581	0.88743	0.97137	0.94974	0.95297
													45.8	0.68617	0.88655	0.96864	0.94894	0.95184
													45.8667	0.6837	0.88695	0.96577	0.94567	0.94753
													46	0.6857	0.88897	0.96439	0.94245	0.94558
													46.0667	0.68322	0.88799	0.96316	0.94846	0.94829
													46.1333	0.68216	0.88872	0.96373	0.95667	0.94643
													46.2	0.68707	0.88898	0.96788	0.96157	0.95066
													46.2667	0.68451	0.89144	0.96469	0.95945	0.95109
													46.3333	0.68179	0.89153	0.96461	0.95915	0.94867
													46.4	0.69115	0.89381	0.97014	0.96228	0.95512
													46.4667	0.68786	0.89051	0.96628	0.95926	0.95149
													46.5333	0.68482	0.8945	0.96661	0.96003	0.95088
													46.6	0.69111	0.89381	0.97172	0.96663	0.9573
													46.6667	0.68872	0.90051	0.97239	0.96423	0.95058
													46.7333	0.69037	0.89991	0.96786	0.96178	0.95629
													46.8	0.69232	0.90084	0.96994	0.97019	0.95796
													46.8667	0.68868	0.89341	0.96395	0.96086	0.94849
													46.9333	0.69086	0.89822	0.96964	0.96226	0.95109
													47	0.69339	0.90292	0.97364	0.96643	0.95943
													47.0667	0.69152	0.90111	0.96832	0.96397	0.95494
													47.2	0.69633	0.90599	0.97349	0.96926	0.95692
													47.2667	0.69491	0.90048	0.97134	0.96688	0.95123
													47.4	0.69415	0.90271	0.96929	0.96374	0.95818
													47.4667	0.6961	0.90273	0.97236	0.96912	0.95747
													47.5333	0.69874	0.90557	0.97077	0.97236	0.95679
													47.6	0.6985	0.90588	0.96786	0.96316	0.95571
													47.6667	0.69713	0.90771	0.97628	0.973	0.95543
													47.7333	0.70053	0.9089	0.96957	0.97518	0.95573
													47.8	0.698	0.90754	0.96912	0.96651	0.95577
													47.9333	0.69883	0.9082	0.97354	0.97014	0.95822
													48.0667	0.69428	0.90921	0.97426	0.96989	0.95512
													48.1333	0.7008	0.90996	0.97051	0.97185	0.95641
													48.2	0.69802	0.90858	0.96899	0.96775	0.9542
													48.4	0.70093	0.91115	0.97211	0.97124	0.95235
													48.4667	0.70339	0.91576	0.97766	0.97366	0.96333
													48.5333	0.69726	0.90818	0.96616	0.96463	0.95375
													48.6	0.70505	0.91534	0.97343	0.97369	0.96416
													48.6667	0.69973	0.91018	0.97051	0.96901	0.95275
													48.7333	0.70401	0.91158	0.96922	0.97121	0.9507
													48.8667	0.70323	0.91717	0.97799	0.97452	0.95825
													48.9333	0.70272	0.90908	0.96826	0.96706	0.95566
													49	0.70525	0.91186	0.97241	0.96831	0.95812
													49.0667	0.70266	0.91324	0.96932	0.96305	0.95607
													49.2	0.70054	0.91326	0.97047	0.97349	0.95975
													49.2667	0.70187	0.9143	0.97039	0.97021	0.95475
													49.3333	0.70619	0.91837	0.96965	0.97244	0.9606
													49.4	0.70898	0.91764	0.97206	0.97461	0.9568
													49.5333	0.7074	0.91923	0.97401	0.97477	0.95709
													49.7333	0.7081	0.92005	0.97121	0.97292	0.95884
													50	0.70851	0.92041	0.97471	0.97689	0.96462
													50.0667	0.70519	0.91608	0.9684	0.96798	0.95399
													50.1333	0.70969	0.91991	0.97492	0.97402	0.95949
													50.2	0.70827	0.91873	0.97167	0.96647	0.9575
													50.2667	0.70842	0.92189	0.97378	0.97323	0.95994
													50.3333	0.71118	0.9241	0.97478	0.97351	0.96023
													50.5333	0.70776	0.91961	0.97049	0.97678	0.95825
													50.6667	0.71171	0.92074	0.97598	0.97305	0.95685
													50.8	0.7116	0.92238	0.97511	0.97196	0.95841
													50.8667	0.71165	0.92361	0.97016	0.97273	0.95654
													50.9333	0.71239	0.92181	0.97779	0.97153	0.96502
													51	0.7081	0.91903	0.97264	0.97057	0.95835
													51.0667	0.71333	0.92625	0.97703	0.9747	0.96143
													51.1333	0.71326	0.92634	0.97791	0.97441	0.95761
													51.2	0.71376	0.926	0.97344	0.97417	0.95964
													51.3333	0.71524	0.92411	0.97604	0.9734	0.96037
													51.4	0.70998	0.91878	0.97436	0.97203	0.95977
													51.4667	0.71704	0.92815	0.97344	0.97464	0.95874
													51.5333	0.71588	0.92777	0.97584	0.97829	0.96114
													51.6	0.71517	0.92533	0.97449	0.97469	0.95781
													51.6667	0.71825	0.92836	0.97729	0.97991	0.95508
													51.7333	0.71719	0.92644	0.97645	0.97649	0.95716
													51.8	0.71848	0.92958	0.97693	0.97918	0.96263
													51.8667	0.72103	0.93226	0.97665	0.98185	0.96312
													52	0.72128	0.93149	0.9756	0.9752	0.96065
													52.0667	0.71933	0.92951	0.97363	0.97454	0.95893
													52.2	0.71914	0.93076	0.97293	0.9758	0.96308
													52.4	0.71848	0.93167	0.9765	0.97513	0.958
													52.4667	0.71884	0.93295	0.98031	0.97558	0.95942
													52.5333	0.72116	0.93087	0.97709	0.97863	0.96387
													52.6	0.72034	0.93228	0.97366	0.97554	0.95656
													52.7333	0.72151	0.93447	0.97474	0.971	0.95591
													52.8	0.7189	0.92902	0.97302	0.97227	0.95859
													52.8667	0.72204	0.93158	0.97334	0.97773	0.96119
													52.9333	0.7326	0.9359	0.97839	0.98099	0.96015
													53	0.737	0.93289	0.97328	0.97439	0.96447
													53.0667	0.73858	0.93499	0.97758	0.97832	0.96244
													53.1333	0.73896	0.93636	0.97837	0.98205	0.96214
													53.3333	0.7394	0.93214	0.97422	0.97603	0.96072
													53.4	0.73818	0.93507	0.97371	0.97149	0.96226
													53.4667	0.74001	0.93292	0.9785	0.97739	0.96334
													53.5333	0.74002	0.93408	0.97077	0.97317	0.95893
													53.7333	0.74529	0.93528	0.97937	0.97851	0.96849
													53.8	0.74532	0.93822	0.97753	0.97653	0.96237
													53.8667	0.74628	0.93534	0.97758	0.97837	0.95882
													53.9333	0.74326	0.9309	0.97436	0.97763	0.96476
													54.0667	0.74253	0.9365	0.97401	0.974	0.96105
													54.1333	0.74134	0.93529	0.97121	0.97042	0.95749
													54.2	0.74895	0.93366	0.97565	0.97797	0.96277
													54.4	0.74708	0.93466	0.9739	0.97294	0.96319
													54.4667	0.74553	0.93844	0.97716	0.97992	0.9683
													54.5333	0.7493	0.93619	0.97747	0.9773	0.96327
													54.6667	0.75275	0.94063	0.97493	0.97517	0.96614
													54.7333	0.74524	0.93757	0.97142	0.97383	0.95827
													54.8	0.75253	0.94194	0.97754	0.97833	0.9609
													54.8667	0.75026	0.93897	0.97834	0.97919	0.96247
													54.9333	0.74806	0.93614	0.96948	0.97098	0.95773
													55	0.75033	0.9405	0.97598	0.97485	0.96078
													55.0667	0.75137	0.93952	0.9733	0.97754	0.96162
													55.1333	0.75422	0.93774	0.97982	0.97672	0.96081
													55.2	0.75258	0.93854	0.97397	0.97495	0.96032
													55.2667	0.75475	0.94507	0.98042	0.97799	0.96613
													55.4	0.75198	0.94169	0.97482	0.97694	0.96397
													55.4667	0.75441	0.94007	0.9784	0.97927	0.96114
													55.5333	0.75682	0.94282	0.98292	0.9777	0.96869
													55.6	0.75659	0.93832	0.97553	0.97846	0.95733
													55.6667	0.75577	0.94378	0.98275	0.98112	0.95797
													55.7333	0.75374	0.94344	0.97663	0.97734	0.96075
													55.8	0.75568	0.94219	0.9766	0.97633	0.96856
													55.8667	0.75842	0.9439	0.97727	0.97999	0.96157
													55.9333	0.75895	0.94303	0.97903	0.97847	0.96203
													56	0.7589	0.94172	0.98278	0.98055	0.96344
													56.1333	0.75772	0.94069	0.97059	0.97164	0.96218
													56.2	0.76072	0.94428	0.97955	0.98039	0.9682
													56.2667	0.7623	0.94349	0.98194	0.9818	0.96056
													56.3333	0.75977	0.94226	0.97183	0.97618	0.96084
													56.4	0.75887	0.94034	0.97521	0.97517	0.96455
													56.4667	0.7611	0.94618	0.98077	0.9805	0.96685
													56.5333	0.76051	0.94171	0.97245	0.97413	0.96015
													56.6667	0.76287	0.94647	0.97883	0.97796	0.96355
													56.7333	0.76772	0.94591	0.97747	0.98099	0.96544
													56.8	0.76161	0.94653	0.97512	0.97758	0.96499
													56.9333	0.76524	0.94725	0.98051	0.97978	0.96724
													57	0.7639	0.95028	0.9768	0.97631	0.96616
													57.0667	0.76601	0.94735	0.97701	0.97649	0.96657
													57.1333	0.76806	0.94588	0.97966	0.97943	0.96707
													57.2	0.76669	0.94581	0.97912	0.97462	0.96093
													57.2667	0.76535	0.94728	0.97696	0.97642	0.96411
													57.3333	0.76693	0.95073	0.97843	0.98019	0.96886
													57.4	0.76778	0.95206	0.97983	0.97835	0.97008
													57.4667	0.77073	0.94566	0.97273	0.97453	0.96266
													57.5333	0.77068	0.95039	0.97679	0.9813	0.96986
													57.6667	0.76697	0.94441	0.9759	0.97424	0.96254
													57.7333	0.77069	0.94805	0.97759	0.9747	0.96079
													57.8	0.7694	0.94815	0.9801	0.98397	0.96555
													57.8667	0.76983	0.94902	0.9779	0.98321	0.96916
													57.9333	0.77131	0.95211	0.98072	0.982	0.96287
													58	0.76941	0.94603	0.97954	0.97988	0.96505
													58.0667	0.76813	0.94817	0.97653	0.97745	0.96485
													58.1333	0.7696	0.94773	0.97771	0.98005	0.96119
													58.2667	0.77576	0.9508	0.97969	0.98408	0.97035
													58.3333	0.77197	0.95195	0.97924	0.98442	0.96809
													58.4	0.77046	0.95038	0.97323	0.97163	0.96062
													58.5333	0.77356	0.95241	0.98144	0.98231	0.96578
													58.6	0.77259	0.95103	0.97996	0.97957	0.96576
													58.6667	0.77245	0.94662	0.9771	0.97587	0.9652
													58.7333	0.77689	0.94997	0.9803	0.98364	0.96904
													58.8667	0.77376	0.95173	0.97841	0.97705	0.965
													59.0667	0.77558	0.95195	0.97773	0.97956	0.96789
													59.2	0.77438	0.95144	0.97677	0.97727	0.96849
													59.3333	0.77936	0.95374	0.98113	0.97949	0.96937
													59.4	0.77574	0.95019	0.97715	0.97989	0.9687
													59.4667	0.7773	0.94744	0.97347	0.975	0.9618
													59.5333	0.77704	0.9504	0.97466	0.97348	0.96449
													59.6	0.77839	0.94969	0.97742	0.97708	0.96324
													59.6667	0.77968	0.95293	0.97566	0.9785	0.96263
													59.7333	0.77837	0.94701	0.97275	0.97548	0.96094
													59.8	0.78098	0.95491	0.98137	0.97501	0.96557
													59.8667	0.78259	0.95334	0.9779	0.98203	0.96484
													59.9333	0.7793	0.95077	0.97773	0.97472	0.96837
													60	0.78213	0.95119	0.97838	0.98092	0.9627
													60.1333	0.78162	0.95027	0.98064	0.97803	0.96786
													60.2	0.78328	0.95741	0.97896	0.97805	0.96644
													60.4	0.78208	0.95068	0.97372	0.97816	0.96514
													60.4667	0.78412	0.95428	0.98177	0.98115	0.96791
													60.6667	0.78465	0.95564	0.97932	0.98319	0.97236
													60.7333	0.78697	0.95554	0.98262	0.98238	0.97197
													60.8	0.78557	0.95661	0.97911	0.97904	0.96558
													60.9333	0.78631	0.95388	0.98159	0.98409	0.96895
													61	0.78539	0.95366	0.97803	0.97783	0.96839
													61.2	0.78938	0.95457	0.97801	0.9818	0.96029
													61.2667	0.78416	0.95381	0.97237	0.97463	0.96636
													61.4	0.78506	0.95114	0.97584	0.97581	0.96386
													61.4667	0.78574	0.95246	0.97819	0.97769	0.96391
													61.5333	0.78694	0.95506	0.97589	0.98268	0.96476
													61.6	0.78864	0.95697	0.98138	0.98101	0.96951
													61.6667	0.79102	0.9567	0.97826	0.98125	0.96896
													61.7333	0.79304	0.95687	0.97772	0.98034	0.96998
													61.8	0.79299	0.95661	0.98216	0.98309	0.97198
													62	0.79277	0.95778	0.97953	0.98172	0.966
													62.0667	0.79239	0.95449	0.97924	0.9785	0.96804
													62.1333	0.79066	0.95378	0.97568	0.98203	0.96558
													62.2	0.79312	0.95744	0.9788	0.98361	0.96909
													62.4	0.79292	0.95298	0.97904	0.97467	0.96765
													62.4667	0.79099	0.95599	0.9775	0.97412	0.96389
													62.5333	0.79499	0.96002	0.9831	0.97872	0.96982
													62.6	0.79409	0.95673	0.97507	0.98256	0.9662
													62.6667	0.79207	0.95506	0.97629	0.97664	0.96381
													62.7333	0.79321	0.95286	0.97353	0.97816	0.96266
													62.8	0.79671	0.95837	0.98157	0.98383	0.97243
													62.8667	0.79496	0.95687	0.98131	0.97977	0.96675
													62.9333	0.79464	0.95509	0.97779	0.97484	0.96805
													63	0.79514	0.95654	0.97808	0.97694	0.96696
													63.0667	0.79632	0.9555	0.97498	0.97685	0.96394
													63.1333	0.8014	0.95983	0.9867	0.98847	0.97266
													63.2	0.79688	0.95889	0.97668	0.97775	0.96913
													63.2667	0.80088	0.95828	0.97909	0.97855	0.96561
													63.4	0.79908	0.95791	0.97914	0.98013	0.97354
													63.4667	0.79563	0.95725	0.97649	0.97797	0.97068
													63.6	0.7986	0.95964	0.97695	0.98077	0.96974
													63.6667	0.80091	0.9629	0.98649	0.98151	0.97246
													63.8667	0.80227	0.95503	0.97914	0.97859	0.96527
													63.9333	0.79909	0.95842	0.98195	0.97705	0.96962
													64	0.80389	0.96185	0.98405	0.98463	0.9693
													64.1333	0.80613	0.96138	0.98497	0.98534	0.97697
													64.2	0.80288	0.95933	0.98164	0.98049	0.97169
													64.2667	0.80453	0.95706	0.98103	0.98324	0.96975
													64.3333	0.79864	0.95629	0.979	0.98032	0.96785
													64.4	0.80524	0.96304	0.98424	0.98412	0.97066
													64.4667	0.80465	0.96191	0.98007	0.98112	0.98035
													64.6	0.80692	0.96117	0.97926	0.98342	0.96884
													64.6667	0.80328	0.95747	0.98005	0.98053	0.96968
													64.7333	0.81042	0.96483	0.98564	0.98704	0.97501
													64.9333	0.80695	0.96486	0.97945	0.98168	0.97117
													65	0.80861	0.95635	0.9799	0.98252	0.96806
													65.0667	0.80691	0.96065	0.98078	0.97916	0.96986
													65.1333	0.80813	0.96046	0.9782	0.98124	0.97117
													65.2667	0.81306	0.96502	0.98293	0.98996	0.97241
													65.3333	0.8098	0.96338	0.98057	0.98643	0.9695
													65.4	0.80754	0.96184	0.9835	0.98149	0.97581
													65.5333	0.80837	0.9602	0.97977	0.98164	0.96797
													65.6	0.81419	0.96536	0.98958	0.99052	0.97558
													65.7333	0.8101	0.96188	0.98155	0.98093	0.97584
													65.8667	0.81231	0.96495	0.97861	0.98333	0.97482
													65.9333	0.81416	0.96756	0.98479	0.98851	0.97385
													66	0.81541	0.96696	0.98405	0.98597	0.97704
													66.4667	0.81121	0.96423	0.98377	0.98358	0.97329
													66.6667	0.81725	0.96832	0.9833	0.98415	0.97747
													66.7333	0.81774	0.96959	0.97925	0.98964	0.97865
													66.8667	0.81717	0.96447	0.98411	0.98453	0.97904
													67.0667	0.81803	0.96385	0.98772	0.98663	0.97288
													67.1333	0.81765	0.96142	0.98142	0.98322	0.97111
													67.2	0.81404	0.96014	0.97856	0.97874	0.97004
													67.4	0.81277	0.96264	0.9772	0.9802	0.97178
													67.4667	0.81481	0.96506	0.97906	0.98212	0.97724
													67.6	0.81864	0.96429	0.98393	0.98599	0.98028
													67.6667	0.81831	0.9608	0.98071	0.98333	0.97203
													67.8	0.81768	0.96158	0.97636	0.97988	0.9698
													67.8667	0.82415	0.96696	0.98632	0.98629	0.97906
													68	0.81848	0.96524	0.98666	0.9868	0.97634
													68.0667	0.82042	0.96657	0.983	0.98624	0.97321
													68.1333	0.82364	0.96774	0.97958	0.98808	0.9778
													68.2667	0.82023	0.96354	0.98068	0.98274	0.97571
													68.3333	0.82019	0.96297	0.98213	0.98025	0.97415
													68.4	0.82237	0.9673	0.98347	0.9862	0.9758
													68.4667	0.8254	0.96534	0.98767	0.98626	0.98033
													68.6	0.82576	0.96818	0.98749	0.98452	0.97811
													68.6667	0.82505	0.9692	0.98909	0.98848	0.98328
													68.7333	0.82596	0.97086	0.99091	0.98999	0.98
													68.8667	0.82699	0.96794	0.98951	0.9916	0.98526
													69	0.83045	0.96995	0.98873	0.99226	0.98289
													69.0667	0.8293	0.96862	0.98883	0.99054	0.97856
													69.2	0.82676	0.96842	0.98419	0.98726	0.97216
													69.2667	0.83059	0.97143	0.98983	0.98822	0.98174
													69.3333	0.83428	0.9708	0.99126	0.99438	0.97966
													69.4	0.83399	0.97089	0.99053	0.99222	0.98368
													69.5333	0.83176	0.96917	0.98471	0.98607	0.9841
													69.6667	0.83324	0.97051	0.99443	0.9919	0.98429
													69.7333	0.83148	0.96991	0.98761	0.99023	0.97723
													69.8	0.83135	0.9654	0.98331	0.98818	0.97761
													69.8667	0.83046	0.97025	0.99082	0.98329	0.97438
													69.9333	0.8376	0.97483	0.9922	0.99405	0.98546
													70	0.83554	0.97143	0.98651	0.98333	0.98141
													70.0667	0.83336	0.96923	0.98759	0.98796	0.98464
													70.1333	0.82992	0.9639	0.98101	0.98199	0.97433
													70.3333	0.83575	0.96938	0.98828	0.98699	0.97736
													70.4	0.83403	0.97012	0.98844	0.98993	0.97882
													70.5333	0.83591	0.97313	0.98721	0.98967	0.98881
													70.6	0.83225	0.96983	0.98497	0.98572	0.9801
													70.7333	0.83771	0.97124	0.98715	0.98858	0.98225
													70.8	0.83936	0.9686	0.98679	0.98971	0.98361
													70.8667	0.83516	0.96913	0.98445	0.98827	0.98074
													70.9333	0.83907	0.97319	0.98703	0.989	0.9761
													71	0.83745	0.97675	0.98986	0.99013	0.98798
													71.0667	0.83892	0.97377	0.98715	0.99158	0.98279
													71.1333	0.84281	0.97098	0.98195	0.99154	0.98513
													71.2	0.84122	0.97229	0.98616	0.99455	0.98624
													71.4	0.84157	0.97016	0.98565	0.98917	0.98197
													71.5333	0.84233	0.9746	0.98752	0.99029	0.98443
													71.6	0.83976	0.97184	0.98595	0.98708	0.98368
													71.6667	0.84245	0.97427	0.98942	0.99059	0.98587
													71.7333	0.84449	0.97245	0.98556	0.98962	0.98469
													71.8	0.83997	0.97105	0.98717	0.98727	0.97729
													71.8667	0.84316	0.97041	0.98711	0.98817	0.98357
													71.9333	0.84613	0.9727	0.98575	0.98984	0.98478
													72	0.84476	0.97729	0.98937	0.99199	0.98498
													72.1333	0.84331	0.96916	0.98455	0.9876	0.98261
													72.2	0.8448	0.97523	0.9889	0.98971	0.98221
													72.2667	0.84894	0.9743	0.99048	0.99078	0.98437
													72.3333	0.84531	0.9723	0.98673	0.98497	0.97975
													72.4667	0.85035	0.97733	0.98867	0.98948	0.98164
													72.6667	0.84716	0.97163	0.98418	0.99009	0.98401
													72.7333	0.84925	0.97511	0.99217	0.9917	0.98458
													72.8	0.84602	0.97521	0.98694	0.99075	0.98759
													72.9333	0.852	0.97659	0.98914	0.99172	0.98827
													73	0.8469	0.97215	0.9876	0.98886	0.98471
													73.0667	0.85203	0.97785	0.99582	0.99349	0.98756
													73.1333	0.84862	0.97633	0.98511	0.99056	0.98383
													73.2667	0.84667	0.97204	0.98848	0.98949	0.98599
													73.3333	0.84921	0.97699	0.9878	0.99011	0.98556
													73.5333	0.85232	0.97653	0.98875	0.9932	0.98088
													73.6	0.8498	0.97578	0.98701	0.98564	0.98346
													73.6667	0.85027	0.97731	0.98497	0.98926	0.98631
													73.7333	0.85759	0.98073	0.98992	0.9904	0.99136
													73.8	0.85312	0.97647	0.98485	0.99126	0.97938
													74	0.85731	0.97495	0.98892	0.9929	0.98718
													74.0667	0.85365	0.97699	0.98928	0.98877	0.98312
													74.1333	0.85553	0.9757	0.98688	0.99384	0.98875
													74.2667	0.86018	0.98044	0.98904	0.99421	0.98943
													74.3333	0.85492	0.97367	0.98904	0.99157	0.98334
													74.4	0.85354	0.97323	0.98681	0.9855	0.98351
													74.4667	0.85816	0.97629	0.98872	0.9896	0.98618
													74.6	0.85126	0.97069	0.9873	0.99011	0.9805
													74.6667	0.85855	0.97633	0.98674	0.99093	0.98281
													74.7333	0.85781	0.97467	0.98618	0.99198	0.98643
													74.8667	0.86005	0.97782	0.99019	0.99342	0.98526
													74.9333	0.8601	0.97625	0.98927	0.99416	0.98262
													75	0.85787	0.97528	0.98521	0.99106	0.9772
													75.0667	0.85811	0.97683	0.98942	0.99139	0.99099
													75.1333	0.86307	0.97768	0.99456	0.99239	0.99063
													75.2667	0.8606	0.97445	0.98873	0.99129	0.98641
													75.3333	0.8606	0.97495	0.98881	0.99228	0.98657
													75.4	0.86014	0.9759	0.98559	0.99588	0.98082
													75.5333	0.86455	0.97707	0.99016	0.9929	0.99004
													75.6	0.86314	0.98097	0.99675	0.99995	0.99176
													75.7333	0.86363	0.97505	0.98796	0.98779	0.9875
													75.8	0.86473	0.97898	0.9958	0.99237	0.98833
													75.9333	0.86449	0.97948	0.99488	0.99424	0.98598
													76	0.86664	0.97834	0.99403	0.99427	0.98774
													76.0667	0.86422	0.98049	0.9871	0.99029	0.9898
													76.1333	0.86624	0.97817	0.98883	0.99034	0.98697
													76.2	0.87291	0.98182	0.99436	0.99485	0.9949
													76.2667	0.86991	0.98149	0.99631	0.99619	0.98514
													76.3333	0.86581	0.9783	0.99001	0.99129	0.9913
													76.6667	0.87402	0.98159	0.99224	0.99849	0.99781
													76.8	0.87056	0.97666	0.9914	0.98855	0.99199
													76.8667	0.86801	0.97746	0.9876	0.99112	0.98243
													76.9333	0.87063	0.97986	0.99302	0.99621	0.99267
													77	0.8682	0.97866	0.99102	0.98967	0.98414
													77.0667	0.87356	0.98156	0.99617	0.9973	0.99294
													77.2	0.87006	0.97742	0.98959	0.98957	0.9899
													77.2667	0.87235	0.98174	0.99645	0.99447	0.99374
													77.3333	0.86978	0.98182	0.98933	0.99458	0.99376
													77.4	0.87307	0.97995	0.99028	0.9913	0.98597
													77.4667	0.87631	0.98267	0.99096	0.99854	0.98742
													77.5333	0.87127	0.98119	0.9922	0.98998	0.99305
													77.6667	0.87459	0.97985	0.99269	0.9926	0.9861
													77.7333	0.87563	0.98178	0.9873	0.99151	0.98421
													77.8	0.87517	0.98023	0.99027	0.996	0.98892
													77.8667	0.87558	0.9801	0.99044	0.99461	0.98906
													78.2	0.87171	0.98067	0.98802	0.99436	0.98397
													78.2667	0.87615	0.97813	0.99006	0.99538	0.98801
													78.3333	0.87408	0.97502	0.98944	0.98785	0.98576
													78.4	0.87359	0.97743	0.98994	0.98888	0.98404
													78.4667	0.87932	0.97978	0.99051	0.99054	0.98608
													78.5333	0.88014	0.97937	0.99587	0.99428	0.99356
													78.8	0.87841	0.98369	0.99208	0.99364	0.99046
													78.8667	0.87366	0.97985	0.98875	0.99003	0.98584
													78.9333	0.8823	0.98286	0.99382	0.99757	0.99105
													79.0667	0.87653	0.97835	0.98997	0.98491	0.98732
													79.1333	0.88054	0.97883	0.99061	0.99171	0.9885
													79.2	0.88218	0.982	0.9937	0.99547	0.98962
													79.2667	0.8783	0.97767	0.98841	0.99158	0.98609
													79.3333	0.88042	0.98077	0.9901	0.99397	0.99095
													79.4	0.88742	0.985	0.9996	0.99854	0.99401
													79.4667	0.88519	0.98575	0.99464	0.99337	0.99228
													79.5333	0.88158	0.98103	0.99579	0.99581	0.9925
													79.6667	0.88262	0.98231	0.99071	0.99681	0.99138
													79.7333	0.87879	0.97879	0.99075	0.9906	0.9891
													79.8	0.88826	0.98773	0.99395	0.99792	0.99471
													80	0.8858	0.98313	0.99106	0.99656	0.98841
													80.0667	0.88428	0.98303	0.9894	0.99025	0.99073
													80.2	0.87985	0.97792	0.98884	0.99026	0.98975
													80.2667	0.88631	0.98503	0.98935	0.99136	0.98886
													80.4	0.8877	0.98466	0.98972	0.99638	0.98849
													80.4667	0.88814	0.9833	0.99364	0.99516	0.98977
													80.7333	0.89116	0.98039	0.99384	0.99423	0.99118
													80.8	0.88442	0.98041	0.98767	0.98717	0.98635
													80.8667	0.88439	0.97721	0.98534	0.9888	0.98311
													80.9333	0.88766	0.97969	0.98773	0.99205	0.99427
													81	0.88852	0.97955	0.99356	0.99279	0.99332
													81.1333	0.88265	0.9789	0.98892	0.98986	0.9887
													81.3333	0.88756	0.97747	0.98889	0.99102	0.99024
													81.4	0.88615	0.9793	0.98557	0.9896	0.98753
													81.4667	0.88905	0.98135	0.98871	0.99116	0.98794
													81.5333	0.88839	0.97862	0.98599	0.98914	0.98506
													81.6667	0.88977	0.97978	0.98605	0.98913	0.98666
													81.7333	0.89205	0.98208	0.98954	0.98864	0.98625
													81.8	0.88415	0.9786	0.98772	0.98713	0.99072
													81.8667	0.88943	0.97829	0.99035	0.99007	0.98867
													81.9333	0.88952	0.97798	0.98969	0.98658	0.98947
													82	0.89235	0.97715	0.98898	0.99162	0.98768
													82.0667	0.89603	0.98613	0.99101	0.99307	0.99318
													82.1333	0.88913	0.97915	0.98538	0.9893	0.9854
													82.2	0.89253	0.97937	0.98796	0.98934	0.98423
													82.2667	0.89536	0.97806	0.99379	0.99281	0.98956
													82.3333	0.89636	0.97847	0.99212	0.99524	0.98828
													82.4	0.89472	0.98022	0.98542	0.9876	0.98393
													82.4667	0.89625	0.982	0.98656	0.99288	0.98719
													82.5333	0.89425	0.98006	0.9872	0.9899	0.99212
													82.6	0.89386	0.97684	0.98409	0.98721	0.98578
													82.7333	0.89997	0.98458	0.99363	0.99342	0.988
													82.9333	0.89667	0.98198	0.98685	0.99067	0.98551
													83	0.8936	0.97963	0.9898	0.99169	0.99389
													83.0667	0.89942	0.98034	0.99273	0.99175	0.99448
													83.2	0.89801	0.98249	0.98775	0.99161	0.98907
													83.3333	0.89659	0.98213	0.99058	0.99411	0.98797
													83.4	0.90096	0.98049	0.99167	0.99105	0.9871
													83.5333	0.90028	0.98194	0.98708	0.98928	0.99193
													83.6	0.89801	0.98263	0.98973	0.98967	0.98534
													83.6667	0.89715	0.97668	0.98785	0.9902	0.98767
													83.7333	0.90433	0.98128	0.98828	0.98762	0.98964
													83.8	0.89811	0.97858	0.98488	0.98769	0.98873
													83.8667	0.90662	0.98682	0.99402	0.9954	0.99517
													83.9333	0.90223	0.98046	0.9881	0.98669	0.98646
													84.0667	0.89906	0.97745	0.98448	0.98926	0.98659
													84.1333	0.89952	0.9755	0.98745	0.98846	0.98333
													84.2	0.9024	0.98311	0.99136	0.99029	0.98942
													84.3333	0.90273	0.97649	0.987	0.98803	0.98979
													84.4	0.8987	0.97912	0.98907	0.98936	0.99111
													84.4667	0.90659	0.97895	0.99213	0.9908	0.99208
													84.5333	0.90664	0.9824	0.98723	0.988	0.98906
													84.6	0.90157	0.97903	0.98798	0.98837	0.99119
													84.6667	0.90631	0.98111	0.98897	0.99097	0.9839
													84.7333	0.90521	0.98002	0.98722	0.98944	0.98654
													84.9333	0.90629	0.97773	0.98421	0.98937	0.98788
													85	0.90612	0.97849	0.98649	0.99038	0.9851
													85.0667	0.90569	0.98031	0.98803	0.98844	0.98652
													85.1333	0.90759	0.9802	0.98613	0.99002	0.98785
													85.3333	0.90582	0.98172	0.98973	0.98724	0.99415
													85.4667	0.90656	0.97842	0.98807	0.99013	0.98789
													85.5333	0.90619	0.98035	0.98794	0.98828	0.98821
													85.6	0.90674	0.98007	0.9882	0.98943	0.98805
													85.6667	0.90942	0.98069	0.98708	0.9894	0.987
													85.7333	0.90846	0.97864	0.98308	0.98678	0.98924
													85.8	0.90871	0.97683	0.98672	0.99111	0.98902
													85.8667	0.91291	0.9839	0.99109	0.99052	0.98869
													85.9333	0.90659	0.97892	0.98363	0.98561	0.98736
													86	0.91113	0.9849	0.98967	0.98861	0.98875
													86.0667	0.91216	0.98311	0.98985	0.99056	0.98514
													86.1333	0.91233	0.98743	0.99387	0.99611	0.99798
													86.4	0.91403	0.98378	0.9956	0.99301	0.99642
													86.4667	0.91223	0.97725	0.98573	0.98907	0.98825
													86.5333	0.91306	0.9802	0.98115	0.98901	0.98989
													86.6	0.91249	0.98274	0.99438	0.99074	0.99577
													86.6667	0.91637	0.98413	0.98957	0.99295	0.98974
													86.7333	0.91977	0.98455	0.9928	0.99245	0.99361
													86.8	0.91505	0.9825	0.98799	0.99177	0.98793
													86.8667	0.91651	0.98523	0.99164	0.99438	0.99011
													87	0.91195	0.98247	0.98947	0.9891	0.99135
													87.0667	0.92041	0.98728	0.99365	0.99224	0.98933
													87.1333	0.91427	0.98027	0.9858	0.98634	0.98613
													87.2	0.92001	0.98599	0.99145	0.99394	0.99115
													87.3333	0.91506	0.97857	0.98517	0.99025	0.98935
													87.5333	0.91595	0.98167	0.98985	0.9903	0.98993
													87.6	0.9172	0.98591	0.98866	0.98456	0.98949
													87.7333	0.9178	0.98344	0.98811	0.98977	0.99036
													87.8	0.91604	0.98502	0.99026	0.98823	0.98914
													87.9333	0.92438	0.98852	0.99165	0.99048	0.99521
													88	0.91738	0.98694	0.99011	0.98739	0.99125
													88.0667	0.9234	0.98912	0.99239	0.99442	0.99129
													88.1333	0.91782	0.98316	0.98658	0.98874	0.98751
													88.2	0.92069	0.98398	0.98937	0.99344	0.9876
													88.2666	0.92401	0.98367	0.98391	0.98744	0.99052
													88.3332	0.92252	0.98101	0.99161	0.99284	0.99332
													88.3998	0.92011	0.98172	0.98733	0.98571	0.99192
													88.4664	0.92428	0.9851	0.99396	0.98863	0.9957
													88.533	0.92517	0.98039	0.99295	0.99032	0.99395
													88.5996	0.92507	0.98425	0.99277	0.99391	0.99388
													88.6662	0.9248	0.98678	0.99381	0.99465	0.99777
													88.7328	0.9292	0.98697	0.99127	0.9929	0.9932
													88.7994	0.92261	0.98211	0.98876	0.99038	0.98748
													88.866	0.92486	0.98608	0.99325	0.99454	0.99596
													88.9326	0.92347	0.9839	0.98723	0.98649	0.98722
													88.9992	0.92515	0.98085	0.98939	0.99198	0.99254
													89.0658	0.92342	0.98246	0.98665	0.98973	0.9846
													89.1324	0.92614	0.98322	0.98826	0.99052	0.98597
													89.199	0.922	0.98124	0.98569	0.99062	0.99028
													89.2656	0.92619	0.98409	0.98554	0.98723	0.98827
													89.3322	0.92631	0.98505	0.98818	0.98865	0.99259
													89.3988	0.92636	0.98453	0.99078	0.9912	0.98995
													89.4654	0.92124	0.98212	0.98947	0.98842	0.98707
													89.532	0.92737	0.98433	0.98928	0.98776	0.98667
													89.5986	0.92633	0.98368	0.99052	0.99105	0.99171
													89.6652	0.93003	0.98169	0.98782	0.9912	0.99607
													89.7318	0.93144	0.98557	0.98749	0.98857	0.99008
													89.7984	0.92674	0.98372	0.98265	0.98592	0.98992
													89.865	0.92958	0.98454	0.98737	0.98784	0.98646
													89.9316	0.93466	0.98563	0.9927	0.99395	0.9959
													89.9982	0.93131	0.98384	0.98811	0.9909	0.99111
													90.0648	0.93023	0.98189	0.98568	0.9885	0.98562
													90.1314	0.93021	0.98341	0.9901	0.99168	0.99078
													90.198	0.93124	0.98183	0.9913	0.98937	0.99302
													90.2646	0.92689	0.98395	0.98718	0.99284	0.98804
													90.3312	0.92859	0.98211	0.98804	0.98521	0.99069
													90.3978	0.9332	0.98192	0.98704	0.98669	0.99414
													90.4644	0.93268	0.98429	0.99184	0.99161	0.98692
													90.531	0.93361	0.98209	0.98665	0.98613	0.98986
													90.5976	0.93049	0.98019	0.98507	0.98242	0.98777
													90.6642	0.93319	0.98403	0.99117	0.99043	0.98968
													90.7308	0.93526	0.98436	0.98137	0.98917	0.98802
													90.7974	0.93077	0.9827	0.98548	0.9877	0.99173
													90.864	0.93458	0.98535	0.98347	0.98678	0.98636
													90.9306	0.93178	0.9849	0.9851	0.98768	0.98406
													90.9972	0.9332	0.98226	0.98743	0.98702	0.98759
													91.0638	0.93262	0.98484	0.98611	0.98875	0.987
													91.1304	0.93643	0.98425	0.98998	0.98631	0.99022
													91.197	0.93594	0.97931	0.98626	0.98767	0.98792
													91.2636	0.93492	0.98449	0.99125	0.99299	0.99295
													91.3302	0.93128	0.98311	0.98661	0.98742	0.99194
													91.3968	0.93712	0.98432	0.98819	0.98875	0.99078
													91.4634	0.93818	0.98521	0.98926	0.99179	0.99312
													91.53	0.93618	0.98298	0.98744	0.99045	0.98585
													91.5966	0.9378	0.98367	0.98693	0.98608	0.9898
													91.6632	0.93659	0.98105	0.98611	0.98319	0.98691
													91.7298	0.94252	0.98846	0.99186	0.98978	0.99266
													91.7964	0.93711	0.98447	0.99033	0.98754	0.99357
													91.863	0.93709	0.9874	0.98774	0.98856	0.98953
													91.9296	0.94091	0.98714	0.98936	0.99208	0.98841
													91.9962	0.94323	0.98573	0.98667	0.99182	0.99371
													92.0628	0.94368	0.9875	0.99025	0.99183	0.99422
													92.1294	0.94056	0.98729	0.98982	0.9904	0.9943
													92.196	0.93992	0.98391	0.98831	0.99204	0.9963
													92.2626	0.94369	0.98517	0.99342	0.9955	0.99405
													92.3292	0.944	0.98712	0.9865	0.98993	0.9947
													92.3958	0.94309	0.98824	0.99413	0.99424	0.99608
													92.4624	0.93903	0.98414	0.98731	0.98355	0.99709
													92.529	0.94289	0.98321	0.98508	0.99165	0.99166
													92.5956	0.94601	0.99049	0.9865	0.99302	0.99147
													92.6622	0.94347	0.98396	0.98309	0.98675	0.98309
													92.7288	0.94966	0.99317	0.99398	0.99776	0.99306
													92.7954	0.93773	0.98126	0.98837	0.98659	0.99167
													92.862	0.94236	0.9865	0.98702	0.9874	0.99277
													92.9286	0.94394	0.98436	0.98794	0.98672	0.99352
													92.9952	0.94681	0.98804	0.99103	0.99082	0.99232
													93.0618	0.94738	0.98855	0.99287	0.99022	0.99153
													93.1284	0.95121	0.98657	0.98811	0.99377	0.99361
													93.195	0.9459	0.98629	0.98957	0.99049	0.99639
													93.2616	0.95034	0.99029	0.99293	0.99159	1.00005
													93.3282	0.94487	0.98754	0.99088	0.9917	0.99578
													93.3948	0.94339	0.98377	0.98723	0.987	0.99195
													93.4614	0.94621	0.98636	0.986	0.99059	0.99489
													93.528	0.9464	0.98612	0.99284	0.99452	0.99214
													93.5946	0.94928	0.98751	0.98773	0.98691	0.9921
													93.6612	0.94427	0.98395	0.983	0.98801	0.9882
													93.7278	0.94535	0.98142	0.98344	0.98262	0.98967
													93.7944	0.94753	0.98709	0.98588	0.98895	0.99179
													93.861	0.94696	0.98231	0.98356	0.99305	0.98932
													93.9276	0.94901	0.98934	0.99009	0.99475	0.99692
													93.9942	0.94694	0.98348	0.98607	0.99088	0.99315
													94.0608	0.95362	0.9917	0.99519	0.99356	1.00066
													94.1274	0.94815	0.98821	0.98923	0.98859	0.99133
													94.194	0.94937	0.98316	0.98615	0.98731	0.99034
													94.2606	0.95286	0.98872	0.98961	0.98972	0.9967
													94.3272	0.95114	0.98749	0.99528	0.99566	0.99785
													94.3938	0.94907	0.98438	0.98936	0.9861	0.99167
													94.4604	0.94672	0.98727	0.99236	0.9924	0.99537
													94.527	0.95458	0.98878	0.99618	0.99395	0.99008
													94.5936	0.95317	0.99152	0.98972	0.99036	0.99722
													94.6602	0.9529	0.98487	0.99044	0.99117	0.9939
													94.7268	0.95391	0.99164	0.99119	0.99487	0.99671
													94.7934	0.95502	0.98748	0.99229	0.99618	0.99385
													94.86	0.95565	0.99176	0.99324	0.9922	0.99791
													94.9266	0.95837	0.99304	0.997	0.99784	1.00574
													94.9932	0.95803	0.99231	0.99282	0.99765	0.99722
													95.0598	0.95977	0.99358	0.99419	0.99826	0.99757
													95.1264	0.95886	0.99363	0.99526	0.9975	1.00089
													95.193	0.95596	0.99232	0.99061	0.99027	0.99798
													95.2596	0.96379	0.99381	0.99733	1.00064	1.00189
													95.3262	0.96145	0.99163	0.99658	1.00026	1.00275
													95.3928	0.95872	0.99181	0.99244	0.99725	0.99854
													95.4594	0.95853	0.99165	0.99592	0.99526	1.00301
													95.526	0.96092	0.99492	0.9965	0.99645	1.00072
													95.5926	0.95639	0.99143	0.99253	0.99434	0.99544
													95.6592	0.95545	0.98945	0.99169	0.98892	0.99802
													95.7258	0.95623	0.99252	0.99178	0.99157	1.00205
													95.7924	0.95586	0.9846	0.98976	0.98851	0.99155
													95.859	0.96284	0.98968	0.99553	0.9941	0.99997
													95.9256	0.96056	0.98776	0.98992	0.99235	0.99623
													95.9922	0.96355	0.98853	0.99144	0.99402	0.99544
													96.0588	0.96457	0.99456	0.99765	0.99852	0.9946
													96.1254	0.96044	0.99003	0.9921	0.99151	0.99692
													96.192	0.9627	0.99138	0.99493	0.99762	0.99331
													96.2586	0.96293	0.99096	0.99243	0.99805	1.00289
													96.3252	0.96063	0.98909	0.99143	0.99245	0.99846
													96.3918	0.96299	0.99115	0.99182	0.99215	0.99604
													96.4584	0.96011	0.99353	0.99425	0.99441	0.99826
													96.525	0.965	0.99083	0.99711	0.99703	1.00214
													96.5916	0.96283	0.99228	0.99538	0.99842	0.99668
													96.6582	0.9558	0.98857	0.99087	0.99015	0.99589
													96.7248	0.96304	0.99134	0.99561	0.99402	1.00144
													96.7914	0.96128	0.99126	0.99219	0.98931	0.99808
													96.858	0.967	0.99073	0.9934	0.99094	1.00162
													96.9246	0.96266	0.98903	0.99267	0.99035	0.99717
													96.9912	0.96504	0.99077	0.99628	0.99687	1.00794
[truncated: 231 more rows]

## Sheet: Fig7a-d
	WT no NaCl - Graph Fig7a								WT 100 mM NaCl - Graph Fig7b									A53T no NaCl - Graph Fig7c										A53T 100 mM NaCl - Graph Fig7d
[truncated: 1,593 more rows]

[truncated: 4 more sheets: Fig7e-h, Fig8c-d, Suppl.Fig3a-d, Suppl.Fig4]
